# Supplementary material for: A Clinical Qualification Protocol Highlights Overlapping Genomic Influences and Neuro-Autonomic Mechanisms in Ehlers–Danlos and Long COVID-19 Syndromes
Source: Curr Issues Mol Biol. 2023 Jul 17;45(7):6003–23. doi: 10.3390/cimb45070379 (PMC10378515; doi:10.3390/cimb45070379)
Supplement: Supplementary file 1 [file cimb-45-00379-s001.zip]

Archive with 1 entries (1 files):
- cimb-2463302-supplementary.xlsx
