# Supplementary material for: A Clinical Qualification Protocol Highlights Overlapping Genomic Influences and Neuro-Autonomic Mechanisms in Ehlers–Danlos and Long COVID-19 Syndromes
Source: Curr Issues Mol Biol. 2023 Jul 17;45(7):6003–23. doi: 10.3390/cimb45070379 (PMC10378515; doi:10.3390/cimb45070379)
Supplement: Supplementary file 1 [file cimb-45-00379-s001.zip › cimb-2463302-supplementary.xlsx]

## Sheet: S1Tab EDS finding frequencies
Table S1. History and physical finding frequencies in 1064 EDS females and 197 EDS males with systematic evaluations
(checklists with these findings are available by contacting golderwilson@gmail.com or golder.wilson@ttuhsc.edu)
Clinical finding	Females	Males	Clinical finding	Females	Males	Clinical finding	Females	Males
	X̄%	X̄%		X̄%	X̄%		X̄%	X̄%
Physical-Beighton maneuvers (60% ≥7)a			History-postural orthostatic tachycardia syndrome findings (98% with one)			Physical-Other laxity maneuvers (91% with one)
Fifth finger bend	0.751	0.7	Dizzy on standing	0.87	0.74	Behind back-to join	0.83	0.65
Thumb to forearm	0.79	0.62	Syncope	0.49	0.26	Behind back-prayer	0.86	0.68
Elbow hyperextend	0.82	0.72	Tachycardia	0.8	0.55	Behind back to umbilicus	0.2	0.21
Knee hyperextend	0.69	0.62	Sweating difference	0.34	0.15	Other laxity maneuver totals (X̄% of 3)	1.9 (63)	1.5 (50)
Palms to floor	0.73	0.38	Feet discolor while standing	0.57	0.31	Physical-Build (80% with one)
Beighton totals ch (X̄% of 9)	6.9 (77)	5.6 (62)	Chronic fatigue	0.87	0.64	Tall stature	0.35	0.49
History-Joint findings (99% with one)			Frequent anxiety	0.69	0.47	Weight < Height by 30%	0.22	0.33
Popping joints	0.89	0.79	Sleep issues	0.64	0.46	Angular build	0.43	0.51
Subluxationsch	0.63	0.44	Brain fog	0.83	0.64	Wingspan > Heighth	0.51	0.56
TMJ issues	0.58	0.27	Heat-cold sensitivity	0.8	0.56	Long fingersh	0.35	0.37
Pain > 3 jointsh	0.93	0.84	Salt fancy	0.6	0.45	Walker-Murdoch signh	0.39	0.35
Many sprainsc	0.56	0.45	POTS totals (X̄% of 11)	7.5 (68)	5.2 (47)	Steinberg signh	0.37	0.28
Joint-ligament tears	0.36	0.18	History-Irritable bowel syndrome findings (92% with one)			Build totals (X̄% of 7)	2.6 (37)	2.9 (41)
Joint surgeries	0.35	0.16	Bowel irregularity	0.82	0.75	Physical-Facial features (76% with one)
Fractures	0.49	0.38	Bloating-reflux	0.79	0.67	Long face	0.38	0.5
Spinal disc issues	0.42	0.17	Gall bladder issues	0.19	0.046	Fragile look	0.085	0
Back surgery	0.13	0.051	Difficulty swallowing-dysphagia	0.32	0.23	Thin-chiseled face	0.056	0.056
Joint totals Jt (X̄% of 10)	5.4 (54)	3.7 (37)	Frequent nausea	0.61	0.5	Blue-grey sclerae	0.072	0.01
History-skeletal findings (72% with one)			IBS totals (X̄% of 5)	2.7 (54)	2.2 (44)	High palateh	0.59	0.56
Scoliosis	0.35	0.24	History-Mast cell activation syndrome findings (87% with one)			Face totals (X̄% of 5)	1.2 (24)	1.1 (22)
Pectus	0.045	0.15	Migratory rashes	0.42	0.28	Build + Face totals (X̄% of 12)	3.8 (32)	4.0 (33)
Bowing of legs	0.037	0	Hives-reactive skin	0.49	0.34	History-Infancy (73% with one)
Toeing in/out	0.3	0.29	Asthma-dyspnea	0.49	0.37	Colic	0.33	0.43
Flat feet/high archesc	0.43	0.45	Food-medication allergies	0.67	0.45	Feeding issues	0.22	0.41
Skeletal by history totals SkH (X̄% of 5)	1.2 (24)	1.1 (22)	MCAS totals (X̄% of 4)	2.1 (53)	1.4 (35)	Flexibility	0.3	0.28
Physical-skeletal findings (88% with one)			POTS-IBS-MCAS DysA totals (X̄% of 20)	12 (60)	8.8 (40)	Motor delayc	0.11	0.25
Forward neck curve	0.48	0.27	History-Neuromusc. findings (96% with one)			Clumsiness	0.4	0.38
Pectus	0.033	0.14	Migraines	0.6	0.25	Infancy totals (X̄% of 5)	1.4 (28)	1.8 (36)
Scoliosis	0.25	0.18	Chronic daily headaches	0.75	0.62	History-Childhood (99% with one)
Lordosis	0.43	0.25	Headache therapy	0.53	0.36	Failure to thrive	0.16	0.22
Toeing out/in	0.42	0.43	Seizures	0.052	0.041	Aware of flexibilityh	0.73	0.63
Flat/high pedal archesc	0.46	0.46	Chiari deformation	0.14	0.081	Show off tricksh	0.66	0.48
Skeletal by physical totals (X̄% of 6)	2.1 (35)	1.7 (28)	Neurosurgery	0.07	0.056	Early joint painh	0.56	0.44
Jt+ SkH+ SkP totals (X̄% of 21)	8.7 (41)	6.5 (31)	Numbness-tingling	0.64	0.37	Child clumsiness	0.56	0.48
History-Skin findings (91% with one)			Poor balance	0.61	0.45	Activity limited	0.71	0.55
Bruise easilyc	0.72	0.41	Neuropathy	0.35	0.2	Glasses < 12 years	0.61	0.56
Elastic skinc	0.26	0.29	Chronic regional pain	0.078	0.025	Dental bracesh	0.67	0.48
Unusual scarsch	0.43	0.26	Myalgia	0.61	0.46	Gum disease	0.15	0.056
Natural striae	0.59	0.38	Muscle weaknessc	0.38	0.29	Caries-thin enamel	0.37	0.26
Fragile/dry skin	0.22	0.13	Neuromuscular by history NmH totals (X̄% of 12)	4.8 (40)	3.2 (27)	Childhood totals (X̄% of 10)	5.3 (53)	4.2 (42)
Skin by history SnH totals (X̄% of 5)	2.2 (44)	1.5 (30)	Physical-Neuromusc. findings Nm (50% with one)			History-Urogenital findings (73% with one)
Physical-Skin findings (93% with one)			Muscle weaknessc	0.24	0.15	Menorrhagia	0.67	0
Soft, velvety skinch	0.84	0.72	Low muscle massc	0.12	0.13	Endometriosis	0.2	0
Lucent, thin skin	0.33	0.2	Contractures	0.04	0.036	Ovarian cysts	0.33	0
Jaw fold ≥1 inchch	0.69	0.7	Poor balance	0.41	0.25	(Bladder issues)	0.41	0.16
Forearm fold ≥1 inchch	0.62	0.65	Neuromuscular by physical (NmP) totals (X̄% of 4)	0.81 (20)	0.57 (14)	Hernia/pelvic slippagech	0.15	0.08
Thin (epidermal) foldch	0.3	0.27	NmH +NmP totals (X̄% of 16)	5.6 (35)	3.8 (24)	Urogenital totals (X̄% of 5)	1.8 (36)	0.24 (4.8)
Unusual scarsch	0.42	0.23	History-Heart findings (36% with one)			History-Laboratory findings (61% with one)
Skin by physical SnP totals (X̄% of 6)	3.2 (53)	2.8 (47)	Valvular prolapseh	0.15	0.061	Low bone density	0.042	0.01
SnH + SnP totals (X̄% of 11)	5.4 (49)	4.3 (39)	Heart defect (combined below)	0.039	0.071	Low vitamin D levels	0.44	0.28
			Aneurysm (combined below)	0.022	0	Low thyroid levels	0.2	0.066
History findings Hx total (X̄% of 80)1	36 (45)	26 (33)	Arrhythmia	0.12	0.066	Low iron levels	0.19	0.1
			Heart defect and aneurysm combined	0.061	0.071	Autoimmune markers	0.14	0.036
Physical findings PE total (X̄% of 40)1	19 (48)	17 (43)	Heart totals (X̄% of 3)	0.33 (11)	0.2 (6.7)	Laboratory totals (X̄% of 5)	1 (20)	0.49 (9.8)
Percentages of findings in the 1064 females and 197 males with systematic evaluations in Table 1 are expressed as decimals, adding to average totals for females and males in each category
—e. g., the 89% or 0.89 percentage for popping joints in females adds to other percentages to equals an average 5.3 findings of 10 in the joint-history category, an average overall frequency of 53%;
Physical findings are without lines, history findings boxed, categories surrounded by thick lines and their average totals shaded in grey;
Large standard deviations for finding percentages and totals are not shown here but range from 10-50%.
aBeighton maneuvers (upper left) except placing palms to floor are bilateral, their percentages doubled to get the total scores; illustrated at https://www.ehlers-danlos.com/assessing-joint-hypermobility/
cFinding is a criterion for classical EDS, hfinding is a criterion for hypermobile EDS [58-59]--there are 28 consensus findings for EDS, 18 for classical, and 20 for hypermobile in the Table, breaking down to 14 history-14 physical findings for EDS, 8-10 for classical, and 9-11 for hypermobile.
Underlined mean totals are significantly larger (p >0.05, see Methods), X%, mean percentage.
1Not shown here are results of 64 patients not diagnosed with EDS, averaging 7.2 of 80 history findings and 7.6 of 40 physical findings.

## Sheet: S2Tab EDS variant genes
Table S2. Genes variant in EDS with their descriptions and associated diseases
Gene symbol	Gene product	McKusick #	Product type	Process or element	Primary variants EDS	Additional variants EDS	Primary variants DD	Additional variants DD	Associated diseases	Gene product description	Locus
AARS1	ALANYL tRNA SYNTHETASE 1	M601065	Ez	Np	3	0			CMT axonal type 2N M613287+ AD—usual CMT symptoms, sensorineural deafness, ankle sprains, hammer toes, scoliosis, hand weakness	Enzyme charging tRNA-alanine during protein synthesis	16q22.1
ABCA4	ATP-BINDING CASSETTE, SUBFAMILY A, MEMBER 4	M601691	Mc	Nc	1	0			Retinitis pigmentosa 19 M601718+ AR—spotty retinal pigmentation, attenuated retinal vessels, optic disc pallor	ATP-binding cassette (ABC) family member expressed in retina	1p22.1
ABCC1	ATP-BINDING CASSETTE, SUBFAMILY C, MEMBER 1	M158343	Ez	Ns	0	2			?Deafness, AD-77 M618915--adult-onset, progressive sensorineural hearing loss	ABC transporter family member that transports anticancer drugs, heavy metals, organic anions, and lipids	16p13.11
ABCC6	ATP-BINDING CASSETTE, SUBFAMILY C, MEMBER 6	M603234	Mc	Jt	3	0			Pseudoxanthoma elasticum, form fruste M177850+ AD—retinal/GI/brain hemorrhage, blue sclerae, MVP, scoliosis, orange-peel skin, calcification, atherosclerosis	Belongs to the multidrug resistance-associated protein (MRP) subfamily of ATP-binding cassette (ABC) transporters that are involved in drug resistance and cancer chemotherapy	16p13.11
ABCC8	ATP-BINDING CASSETTE, SUBFAMILY C, MEMBER 8	M600509	Rc	Nm	1	0			Diabetes mellitus, neonatal 3 M618857+ AD, AR--low birth weight, FTT, polyuria, muscle weakness, muscle aches, hypotonia, developmental disability	Sulfonylurea receptor	11p15.1
ACADVL	ACYL-CoA DEHYDROGENASE	M609575	Ez	VsCm	0	1			VLCAD deficiency M201475+ AR--usual cardiomyopathy symptoms, sudden cardiac death, hepatomegaly, vomiting, hypotonia, muscle weakness associated with fasting or infection; muscle aches with exercise, three main clinical forms	Unique among the acyl-CoA dehydrogenases in its size, structure, and intramitochondrial distribution	17p13.1
ACTN1	ACTININ, ALPHA-1	M102575	Ad	Clot	1	0			Bleeding disorder, platelet-type, 15 M615193 AD—nose bleeds, easy bruising, large platelets, decreased platelets (thrombocytopenia)	Distributed along microfilament bundles in non-muscle cells and is thought to mediate their attachment to the membrane at adherens-type junctions	14q24.1
ADAMTS2	DISINTEGRIN-LIKE AND METALLOPROTEINASE WITH THROMBOSPONDIN TYPE 1 MOTIF, 2; PROCOLLAGEN I N-PROTEINASE; NPI	M604539	Ez	Jt	2	0			“EDS dermatospraxis type” M225410+ AR—short stature, hypermobility, skin elasticity, soft skin, blue sclerae, myopia, hypodontia, gum disease, large fontanel, small jaw, hernias, early pneumothorax	Secreted glycoprotein expressed in the eye, associates with fibrillin 1	5q35.3
ADAMTSL4	DISINTEGRIN-LIKE AND METALLOPROTEINASE WITH THROMBOSPONDIN TYPE 1 MOTIF, 2 PROCOLLAGEN I N-PROTEINASE	M604539	Ad	Jt	1	1			Ectopia lentis et pupillae M225200+ AR--lens displacement, cataracts, myopia, retinal detachment; Ectopia lentis, isolated, AR M225100;	Secreted glycoprotein facilitates microfibril assembly in eye formation, similarity with ADAMTS family of metalloproteases	1q21.2
ADGRV1	ADHESION G PROTEIN-COUPLED RECEPTOR V1; G PROTEIN-COUPLED RECEPTOR 98	M602851	Rc	Nc	1	2			Usher syndrome, type IIC M605472+ AR—retinitis pigmentosa, sensorineural hearing loss, ID; ?Febrile seizures familial-4 M604352	Formerly known as GPR98, encodes a large G protein-coupled receptor expressed in the central nervous system, retina, and cochlea	5q14.3
ADSSL1	ADENYLOSUCCINATE SYNTHASE 1	M612498	Ez	Mu	1	1			Myopathy distal-5 M617030 AR--facial weakness, respiratory difficulties, dysphagia, muscle weakness, muscle atrophy	Muscle isozyme of adenylosuccinate synthase that converts inosine monophosphate (IMP) to adenosine monophosphate (AMP)	14q32.33
AGL	AMYLO-1,6-GLUCOSIDASE	M610860	Ez	VsCm	0	1			Glycogen storage disease IIIa AR/IIIb AR M232400+--short stature, facial changes, arrhythmia, usual cardiomyopathy symptoms, hepatic fibrosis, muscle weakness, distal muscle atrophy, hypoglycemia	Glycogen debrancher enzyme that has catalytic activities as amylo-1,6-glucosidase and 4-alpha-glucanotransferase	1p21.2
AGRN	AGRIN	M103320	Ad	Nm	0	1			Myasthenic syndrome congenital-8 with pre- and postsynaptic defects M615120 AR--facial muscle weakness, high palate, respiratory difficulties, fatigue, proximal muscle weakness	Neural-regulating proteoglycan that induces aggregation of acetylcholine receptors and other postsynaptic proteins on muscle fibers	1p36.33
AIRE	AUTOIMMUNE REGULATOR	M607358	Tf	Aim	1	0			Autoimmune polyendocrinopathy APECED syndrome type 1 M240300+ AD, AR—retinal vessel change, dental caries, ectodermal dysplasia, IBS, gall bladder issues, immune deficiency, autoantibodies, adrenal insufficiency, hypoparathyroidism issues	Putative transcript regulator promoting immune tolerance in thymus	21q22.3
ALAD	DELTA-AMINOLEVULINATE DEHYDRATASE	M125270	Ez	Apor	1	0			Porphyria, acute hepatic M612740+ AR—short stature, FTT, hypotonia, acute abdominal pain, vomiting, motor and sensory neuropathy, muscle weakness, hemolytic anemia	Also known as 5 aminolevulinic acid dehydratase or porphobilinogen synthase, functions in the heme biosynthetic pathway to catalyze formation of porphobilinogen from two delta-aminolevulinic acid molecules	9q32
ALPL	ALKALINE PHOSPHATASE, LIVER	M171760	Ez	Bn	1	0			Hypophosphatasia, adult M146300+ AD, AR—hypodontia, dental caries, osteomalacia, recurring fractures, rickets	Lipid-anchored ectophosphatase that cleaves phosphoethanolamines and pyridoxal-5-prime-phosphate	1p36.12
AMPD1	ADENOSINE MONOPHOSPHATE DEAMINASE 1	M102770	Ez	Mu	0	1			Myopathy due to myoadenylate deaminase deficiency M615511 AR--metabolic myopathy with muscle aches, muscle weakness, fatigue, myogolubinuria after exercise, 2% of population, most individuals asymptomatic	Involved in generating ATP in skeletal muscle and in purine metabolism.	1p13.2
ANK2	ANKYRIN 2	M106410	Ad	Vs	1	1			Cardiac arrhythmia, ankyrin-B-related M600919+ AD; Long QT syndrome-4 M600919 AD--arrhythmia, syncope, sudden cardiac death,	Member of the ankyrin protein family involved in cell motility and proliferation, has binding sites for spectrin and at least 12 other families of integral membrane proteins, maintains integrity of plasma membranes and ion channels	4q25-q26
ANK3	ANKYRIN 3	M600465	St	Nc	0	1			Mental retardation AR-37 M615493 AR--ID, autism, hypotonia, spasticity, seizures, hyperactivity, bruxism	Protein associated with the spectrin-actin cytoskeleton and voltage-dependent sodium channels in neuronal cells	10q21.2
ANO3	ANOCTAMIN 3	M610110	Mc	Nm	1	0			Dystonia-24 M615034 AD—hypertonia, muscle spasms, muscle aches, tremor may be sole sign	Transmembrane ion channel that may modulate neuronal excitability, expressed in the striatum;	11p14.3/.2
ANO6	ANOCTAMIN 6	M608663	Mc	Clot	1	0			Scott syndrome (bleeding disorder) M262890 AR—platelet surface protein necessary for clotting—bleeding, easy bruising	Involved in the calcium-dependent exposure of phosphatidylserine on platelet surfaces that triggers clotting	2q12
APOBEC2	APOLIPOPROTEIN B mRNA-EDITING ENZYME, CATALYTIC POLYPEPTIDE-LIKE 2	M604797	Ez	Mu	0	1			No disease, role in muscle development	May have role in muscle development and maintenance of fiber type ratios, expressed in slow-twitch muscle	6p21.1
ARSF	ARYLSULFATASE F	M300003	Ez	Bn	1	0	0	1	Chondrodysplasia punctata M302950+ XLR—short stature, microcephaly, cataracts, hearing loss, nasal hypoplasia, epiphyseal stippling, scaly-dry skin, ID	Involved with other sulfatases in composition of bone and cartilage matrix	Xp22.3
ASPN	ASPORIN	M608135	St	Bn	2	0			{Lumbar disc degeneration} M603932+--20 aspartate repeat associated with ankylosing spondylitis; {joint pain susceptibility 3} M607850 AD—joint pain/stiffness, articular cartilage dysplasia, spinal disc issues	Cartilage extracellular protein involved in chondrogenesis, binding collagen and calcium, has an aspartic acid repeat varying from 9 to 20 residues, D13 most common	9q22.31
ATL1	ATLASTIN GTPase 1	M606439	Ez	Ans	1	0			Neuropathy, hereditary sensory, type ID M613708+ AD—motor and sensory neuropathy with osteomalacia, muscle atrophy/necrosis, skin ulcers	Member of the large GTPase dynamin family, affects growth of neuronal axons	14q22.1
ATP10A	ATPase, CLASS V, TYPE 10A	M605855	Ez	Nc	0	1			No disease, probable calcium-transporting ATPase	Imprinted gene within 15q11q13/Prader-Willi critical region, implicated in multiple neurodevelopmental disorders	15q12
ATP1A2	ATPase, Na+/K+ TRANSPORTING, ALPHA-2 POLYPEPTIDE	M182340	Ez	Nc	0	1			Migraine, familial basilar M602481+ AD--migraines, blurred vision, seizures, fatigue, poor balance	Alpha-2 isoform of the Na/K-ATPase, an integral membrane protein responsible for maintaining Na/K ion gradients across plasma membranes	1q23.2
ATP7A	ATPase, Cu(2+)-TRANSPORTING, ALPHA POLYPEPTIDE	M300011	Mc	Nm	1	1	1	0	Occipital horn syndrome M304150+ XLR—occipital exostoses, large fontanel, long face, high palate, soft and elastic skin, pectus, kyphosis, bowlegs, tortuous carotid arteries, diarrhea, hiatus hernia, bladder diverticula, dizziness on standing; Spinal muscular atrophy distal, X-linked M300489 XLR	Integral membrane, copper-transporting P-type ATPase involved in cellular copper import	Xq21.1
ATP7B	ATPase, Cu(2+)-TRANSPORTING, BETA POLYPEPTIDE	M606882	Ez	Nc	0	1	1	1	Wilson disease M277900+ AR—liver and kidney disease, osteoporosis, joint pain, hypermobility, CNS alterations with personality changes-dystonia-dysphagia, neuropathy, anemia, hypoparathyroidism	Polypeptide that acts as a plasma membrane copper-transport protein, mostly functions in copper export from cells	13q14.3
BCORL1	BCL6 COREPRESSOR-LIKE 1	M300688	Tf	Nc	1	0			Shukla-Vernon syndrome M301029+ XLR--coarse and long face, abnormal ears, hypertelorism, strabismus, thick lips, long fingers, sparse hair, hypotonia, ID, autism	Transcriptional corepressor interacts with histone deacetylases and E cadherin that are expressed in the central nervous system	Xq26.1
BSCL2	SEIPIN	M606158	Si	Np	1	1			Neuropathy, distal hereditary motor, type VC M619112+ AD—usual CMT symptoms with hyperreflexia, spasticity; Lipodystrophy, congenital generalized, type-2 M269700 AR--decreased fatty tissue	Seipin is an ER-resident protein and is predicted to function in lipid droplet formation and/or metabolism	11q12.3
C1R	COMPLEMENT COMPONENT 1, r SUBCOMPONENT	M613785	St	Aim	1	0			EDS periodontal type M130080 AD—hypermobility, joint pain, gum disease, aneurysms	Subunit of the C1 complement complex, needing association with other C1 proteins for normal function	12p13.31
CACNA1A	CALCIUM CHANNEL, VOLTAGE-DEPENDENT, P/Q TYPE, ALPHA-1A SUBUNIT	M604065	Mc	Nm	0	3			Migraine, familial hemiplegic 1 M141500+ AD—nystagmus, blurred vision, migraines, fatigue, seizures, anxiety, hallucinations, fevers	Transmembrane pore-forming subunit of the P/Q-type, voltage-gated calcium channel	19p13.13
CACNA1G	CALCIUM CHANNEL, VOLTAGE-DEPENDENT, T TYPE, ALPHA-1G SUBUNIT	M604065	Mc	Nm	0	2			Spinocerebellar ataxia-42 M616795+ AD—nystagmus, bladder issues, poor balance, sensory neuropathy, tremor	Low-voltage-activated T-type calcium channel, highly expressed in Purkinje and cerebellar neurons	17q21.33
CACNA1H	CALCIUM CHANNEL, VOLTAGE-DEPENDENT, T TYPE, ALPHA-1H SUBUNIT	M607904	Mc	Ans	2	1			Hyperaldosteronism, familial, type IV M617027+ AD—hypertension from childhood; muscle weakness, epilepsy susceptibility in disorder M611942	Alpha-1H subunit of low-voltage-activated T-type calcium channels involved in neuronal firing	16p13.3
CACNA1S	CALCIUM CHANNEL, VOLTAGE-DEPENDENT, L TYPE, ALPHA-1S SUBUNIT	M114208	Mc	Nm	2	0			Hypokalemic periodic paralysis, type 1 M170400+ AD--muscle weakness with low K+ (triggered by cold, activity), myopathy, muscle fiber changes; {Malignant hyperthermia susceptibility 5} M601887 AD; {Thyrotoxic periodic paralysis, susceptibility to, 1} M188580 AD--hypothyroidism	Component of blocker-sensitive L-type Ca(2+) channel from skeletal muscle, mediates calcium import into muscle fibers to facilitate contraction	1q32.1
CACNA2D1	CALCIUM CHANNEL, VOLTAGE-DEPENDENT, ALPHA-2/DELTA SUBUNIT 1	M114204	Mc	Nm	1	0			No disease, associated at nerve-muscle junctions with the ryanodine (RYR1) receptor that is also altered in EDS patients; mutations may confer susceptibility to malignant hyperthermia	Alpha-2/delta subunit of voltage-dependent calcium channels in skeletal muscle and brain, the other 3 subunits being alpha (CACNA1A), beta-1 (CACNB1), and gamma (CACNG1)	7q21.11
CACNB2	CALCIUM CHANNEL, VOLTAGE-DEPENDENT, BETA-2 SUBUNIT	M600003	Mc	Vs	0	1			Brugada syndrome 4 M611876 AD—arrhythmia, risk for sudden death	Beta-2 subunit that forms a high voltage calcium channel when coexpressed with the alpha-1D subunit CACNA1D	10p12.33/.31
CAPN3	CALPAIN 3; CALCIUM-ACTIVATED NEUTRAL PROTEASE 3, MUSCLE-SPECIFIC, LARGE SUBUNIT	M114240	Ez	Mu	3	0			Muscular dystrophy, limb-girdle AD-4 M618129+ AD—muscle weakness, muscle atrophy, lower limbs more affected, lordosis, back pain	Calpain-3 protein, a muscle-specific intracellular protease that binds to titin	15q15.1
CASQ1	CALSEQUESTRIN 1	M114250	Si	Mu	1	2			Myopathy, vacuolar, with CASQ1 aggregates M616231 AD—proximal muscle weakness, muscle aches, exercise fatigue, asymptomatic in some	Calcium binding protein in the sarcoplasmic reticulum (SR) that predominates in fast-twitch skeletal muscle fibers (another isoform )(CASQ2) predominates in slow-twitch skeletal and cardiac muscle fibers.	1q23.2
CD36	CD36 ANTIGEN; PLATELET GLYCOPROTEIN IV; COLLAGEN RECEPTOR, PLATELET	M173510	Rc	Clot	1	0			Platelet glycoprotein IV deficiency M608404+ AR—bleeding disorder, easy bruising, platelet surface protein that binds collagen	Glycoprotein receptor involved in cell adhesion, coagulation, and fatty acid transport	7q21.11
CEACAM16	CARCINOEMBRYONIC ANTIGEN-RELATED CELL ADHESION MOLECULE 16	M614591	Ad	Ns	0	1			Deafness AD-4B M614614+ AD--adolescent onset sensorineural deafness	Adhesion protein that belongs to the CEACAM (CARCINOEMBRYONIC ANTIGEN-RELATED CELL ADHESION MOLECULE) family of immunoglobulin (Ig)-related glycoproteins; CEACAMs are involved in cell growth and differentiation, angiogenesis, and tumor suppression	19q13.31/.32
CECR1	ADENOSINE DEAMINASE 2	M607575	Ez	Aim	0	1			Sneddon syndrome M182410+ AR--hypertension, vasculitis, strokes, arterial occlusions, headaches, facial palsy, dementia	Converts adenosine to inosine and facilitates differentiation of endothelial cells and leukocytes	22q11.1
CHRNA1	CHOLINERGIC RECEPTOR, NICOTINIC, ALPHA POLYPEPTIDE 1	M100690	Rc	Nm	0	1			Myasthenic syndrome, congenital, 1A, slow-channel M601462+ AD—strabismus, high palate, respiratory difficulties, feeding problems, dysphagia, general muscle weakness, fatigue	Nicotinic acetylcholine receptor (AChR) that controls electrical signaling between nerve and muscle cells	2q31.1
CHRND	CHOLINERGIC RECEPTOR, NICOTINIC, DELTA POLYPEPTIDE	M100720	Rc	Ans	1	0			?Myasthenic syndrome, congenital, 3A, slow-channel M616321+ AD—early hypotonia, muscle weakness, respiratory and swallowing difficulties	Gamma-subunit of the acetylcholine receptor (AChR), involved in neuromuscular signal transduction	2q37.1
CHRNE	CHOLINERGIC RECEPTOR, NICOTINIC, EPSILON POLYPEPTIDE	M100725	Rc	Nm	0	1			Myasthenic syndrome, congenital, 4A, slow-channel M605809+ AD, AR—strabismus, ptosis, feeding problems, dysphagia, muscle weakness and fatigue	Acetylcholine receptors at neuromuscular junctions are composed of 4 subunits in the ratio of 2 alpha to 1 of beta, epsilon, or delta; embryos have a gamma subunit before switching	17p13.2
CKAP5	CYTOSKELETON-ASSOCIATED PROTEIN 5	M611142	Ad	Mu	0	1			No disease--expressed in skeletal muscle	Polymerizes microtubules and is important for spindle formation during cell division, expressed in muscle	11p11.2
CLCN1	CHLORIDE CHANNEL 1, SKELETAL MUSCLE	M118425	Mc	Mu	1	2			Myotonia congenita, dominant M160800+ AD—muscle stiffness, muscle aches without weakness, eyelid/tongue myotonia	Voltage-gated chloride channel protein 1, regulateing the electrical excitability of the skeletal muscle membrane	7q34
CLCN4	CHLORIDE CHANNEL 4	M302910	Mc	Mu	1	0			Raynaud-Claes syndrome M300114 XLD—facial changes, strabismus, eye muscle weakness, developmental disability, seizures, scoliosis, anxiety	Voltage-dependent chloride channel that is abundant in skeletal muscle and present in brain or heart	Xp22.2
COL11A1	COLLAGEN, TYPE XI, ALPHA-1	M120280	St	Bn	4	0	0	1	Stickler syndrome type-2 M604841+ AD—hypermobility, epiphyseal dysplasia, joint pain, myopia, cataract, hearing loss, Robin sequence, long fingers	Type XI fibrillar collagen that is expressed in bone and other tissues like tectorial membrane of the inner ear, important for skeletal development	1p21.1
COL11A2	COLLAGEN, TYPE XI, ALPHA-2	M120290	St	Bn	3	2			Otospondylomegaepiphyseal dysplasia (OSMED) M184840+ AD, AR—flat midface, epiphyseal dysplasia, Robin sequence, hearing loss, joint pain	Type XI fibrillar collagen that is mportant for skeletal development and integrity	6p21.32
COL12A1	COLLAGEN, TYPE XII, ALPHA-1	M120320	St	Mu	17	6			Bethlem myopathy-2 M616471+ AD, AR—FTT, hypotonia, muscle weakness, muscle atrophy, prominent ears, angular build, high palate, distal joint hypermobility, torticollis, scoliosis, respiratory difficulties, sweating abnormalities, congenital hip dislocation	Types VI, IX, XII, and XIV collagens have unique FACIT (fibril-associated collagens with interrupted triple helices) structures having alternating triple-helical and non-triple-helical domains	6q13-q14
COL15A1	COLLAGEN, TYPE XV, ALPHA-1	M120325	Si	Ans	0	1			No disease--expressed in the adrenal glands, kidney,pancreas	Types XV and XVIII collagen form a distinctive collagen subgroup; a fragment in type XV collagen, like the endostatin in COL18, has anti-angiogenic activity	9q22.33
COL17A1	COLLAGEN, TYPE XVII, ALPHA-1	M113811	St	Sn	1	0			Epidermolysis bullosa junctional M226650+ AR—skin blisters, hypodontia, dental caries, finger contractures, palmar sweating changes, nail dystrophy	Type II transmembrane component of hemidesmosomes that mediates adhesion of keratinocytes and other epithelial cells to underlying basement membranes	10q25.1
COL18A1	COLLAGEN, TYPE XVIII, ALPHA-1	M120328	St	Nc	1	0			Knobloch syndrome type 1 M267750+ AR--myopia, lens subluxation, glaucoma, cataracts, retinal pigmentation/detachment, renal alopecia, cutis aplasia, occipital encephalocele, seizures; Glaucoma, primary closed angle M267750	Endostatin is a C-terminal fragment of collagen XVIII that suppresses tumor-induced angiogenesis and has strong antitumor activity	21q22.3
COL1A1	COLLAGEN, TYPE I, ALPHA-1	M120150	St	Bn	8	0			OI types I-IV M166200+ AD—hypermobility, skull changes, deafness, blue sclerae, fractures, lax skin, skeletal deformations, osteomalacia; “EDS arthrochalasia type-1” M130060 AD—short stature, hypermobility, subluxations, joint pain, velvety skin, easy bruising, fractures, scoliosis, hypotonia, motor delays; “Combined OI/EDS-1” M619115 AD—short stature, hypermobility, blue sclerae, dislocations, o…	Type I is the major collagen of skin, tendon, and bone, the type I collagens in these tissues varying by degrees of proline-lysine hydroxylation, cross-linking through aldehyde formation, and glycosylation	17q21.3
COL1A2	COLLAGEN, TYPE II, ALPHA-1	M120160	St	Bn	7	0			OI types I-IV M166200+ AD—hypermobility, skull changes, deafness, blue sclerae, fractures, lax skin, osteomalacia; “EDS arthrochalasia type-2” M617821 AD—hypermobility, subluxations, fractures, Wormian skull bones, soft skin, unusual scars, easy bruising, scoliosis, flat feet, club feet, hypotonia, motor delays, bladder diverticula; “EDS cardiac valvular type” M225320 AR—leg bowing, hernias, musc…	Mutations in the triple-helical region of the alpha-2 chains produce a milder phenotype than do corresponding mutations in the alpha-1 chains	7q21.3
COL27A1	COLLAGEN, TYPE XXVII, ALPHA-1	M608461	St	Bn	1	0			Steel syndrome M615155 AR—short stature, frontal bossing, hypertelorism, hearing loss, scoliosis, cervical spine changes, high arches, radial dislocation, ID	Fibrillar collagen that is a major component of the cartilage extracellular matrix, important for chrondrogenesis	9q32
COL2A1	COLLAGEN, TYPE II, ALPHA-1	M120140	St	Bn	2	0			Stickler syndrome type-I M108300+ AD—Marfanoid habitus, flat midface, epiphyseal dysplasia, joint pain, myopia/retinal detachment/glaucoma, hearing loss, Robin sequence, MVP, scoliosis, pectus, long fingers, MVP	Also called cartilage collagen, type II is the major collagen synthesized by chondrocytes and the ocular vitreous, made as larger procollagen chains with N- and C-terminal propeptide sequence that are cleaved in the extracellular matrix to form mature type II collagen	12q13.11
COL3A1	COLLAGEN, TYPE III, ALPHA-1	M120180	St	Vs	13	0			EDS vascular type M130050+ AD—short stature, chiseled-aged facies, finger hypermobility, skin fragility, unusual scars, MVP, hernias, aneurysms, uterine rupture, bowel rupture, club feet; Polymicrogyria plus or minus vascular EDS M618343 AR—brain anomalies, ID, above symptoms if patient has vascular EDS	Fibrillar-forming collagen comprising 3 alpha-1 chains, expressed throughout embryogenesis and a major extracellular matrix component of adult skin, vessels, and internal organs	2q32.2
COL5A1	COLLAGEN, TYPE V, ALPHA-1	M120215	St	Jt	35	1			“EDS classic type-1” M130000 AD+—short stature, hypermobility, dislocations, lax skin, easy bruising, dystrophic scars, hernias, flat feet, MVP, spheroids, molluscoid pseudotumors, bowel rupture	A heterotrimer of 2 alpha-1 plus 1 alpha-2 or alpha-3 chain, also of 3 alpha-1 chains; forms cores important for collagen fiber formation in diverse tissues	9q34.3
COL5A2	COLLAGEN, TYPE V, ALPHA-2	M120190	St	Jt	16	1			“EDS classic type-2” M130010 AD+--hypermobility, joint dislocations, lax skin, easy bruising, soft skin, congenital hip dislocation, club feet	Collagen type V has a specific pericellular distribution, aiding in orientation of large diameter fibers during collagen fiber assembly; no disease mutations involving the COL5A3 gene (M120216)	2q32.2
COL6A1	COLLAGEN TYPE VI, ALPHA-1	M120220	St	Mu	4	0			Bethlem myopathy-1 M158810+ AD, AR--motor delays, torticollis, respiratory difficulties late, limb contractures, proximal muscle weakness, muscle atrophy	One of the three alpha chains of type VI collagen, a beaded filament collagen found in most connective tissues, an extracellular protein that forms a microfibrillar network in close association with basement membranes including those around muscle cells	21q22.3
COL6A2	COLLAGEN, TYPE VI, ALPHA-2	M120240	St	Mu	2	0			Bethlem myopathy-1 M158810+ AD, AR--findings listed above; ?myosclerosis M255600—facial muscle weakness, trismus, lordosis, scoliosis, severe contractures of all joints	Alpha-2 subunit of type VI collagen, an ubiquitously expressed extracellular protein	21q22.3
COL6A3	COLLAGEN, TYPE VI, ALPHA-3	M120250	St	Mu	5	1			Bethlem myopathy-1 M158810+ AD, AR--findings as listed above; Dystonia-27 M616411 AR+—oromotor-laryngeal-truncal-limb dystonia, writer’s cramp/muscle aches, action tremor	One of the three alpha chains of type VI collagen, an important extracellular protein that is critical for skeletal muscle integrity and function	2q37.3
COL7A1	COLLAGEN, TYPE VII, ALPHA-1	M120120	St	Sn	4	0			Epidermolysis bullosa dystrophica, Bart type M132000+ AD—skin blistering, skin fragility, cutis aplasia (areas of absent skin)	Distinctive long-chain collagen is the main constituent of anchoring fibrils at the dermal-epidermal basement membrane zone	3p21.31
COL9A1	COLLAGEN, TYPE IX, ALPHA-1	M120210	St	Bn	3	0			Stickler syndrome type-4 M614134+ AR—epiphyseal dysplasia, myopia/retinal detachment, hearing loss, spinal disc changes, short fingers	One of the minor collagens in hyaline cartilage, has short noncollagenous peptides with cysteine residues separating 3 collagenous domains, chondroitin and dermatan sulfates are covalently linked to the COL9A2 chain that was not altered in EDS patients	6q13
COL9A3	COLLAGEN, TYPE IX, ALPHA-3	M120270	St	Bn	5	0			Epiphyseal dysplasia, multiple-3, with or without myopathy 600969 AD+—short stature, joint pain, short fingers, proximal muscle weakness	Third alpha chain in the type IX collagen heterotrimer, a major component of hyaline cartilage	20q13.33
COLQ	COLLAGENIC TAIL OF ENDPLATE ACETYLCHOLINESTERASE	M603033	Si	Nm	0	1			Myasthenic syndrome, congenital, 5 M603034 AR--ptosis, respiratory difficulties, feeding difficulties, dysphagia, scoliosis, muscle atrophy, muscle weakness, fatigue	Encodes a collagen-like strand that associates into a triple helix to form a tail that anchors catalytic subunits of acetylcholinesterase (ACHE; M100740) to the basal lamina; asymmetric AChE being the major form at vertebrate neuromuscular junction endplates	3p25.1
CPOX	COPROPORPHYRINOGEN OXIDASE	M612732	Ez	Apor	1	0			Coproporphyria M618892 AR-- acute abdominal pain, vomiting, bowel irregularity, photosensitivity, skin fragility, motor neuropathy, psychiatric disturbances, triggered by illness, fasting, dehydration, hormone changes, drug/alcohol use; Harderoporphyria M618892 AR- earlier onset acute attacks, neonatal hemolytic anemia, skin pigmentation/photosensitivity, increased ferritin	Mitochondrial enzyme, part of the heme biosynthesis pathway	3q11.2
CUL3	CULLIN 3	M603136	Si	Ans	1	0			Pseudohypoaldosteronism type II M614496+--hypertension, hyperchloremic metabolic acidosis, increased potassium and chloride; Neurodevelopmental disorder with or without autism or seizures M619239 AD--motor delay, hypotonia, ID	Component of a Cullin/RING E3 ubiquitin ligase and acts as an upstream regulator of WNK kinases that modulate ion homeostasis in kidney and other tissues	2q36.2
DBH	DOPAMINE BETA-HYDROXYLASE, PLASMA	M609312	Ez	Ans	1	1			Orthostatic hypotension 1, due to DBH deficiency M223360 AR—delayed eye opening, nasal stuffiness, syncope, bladder issues, low blood sugar	Enzyme converting dopamine to norepinephrine, mostly located in the adrenal medulla and the synaptic vesicles of postganglionic sympathetic neurons	9q34.2
DCHS1	DACHSOUS CADHERIN-RELATED 1	M603057	Ad	Vs	0	1			Mitral valve prolapse-2 M607829+ AD--MVP; Van Maldergem syndrome 1 M601390 AR--FTT, facial anomalies, high palate, hearing loss, thick gums, dental abnormalities, hypermobility, scoliosis, club feet, hypotonia, periventricular heterotopia, gyral anomalies, ID	Transmembrane cell adhesion protein that is involved in neuronal proliferation and migration, present in endocardial and mesenchymal cells of the atrioventricular valves	11p15.4
DLGAP3	DISCS LARGE-ASSOCIATED PROTEIN 3	M611413	St	Nc	1	0			No disease--role in brain glutamate signaling, grooming and other behavioral abnormalities in mice	Post-synaptic scaffolding protein that is highly expressed in the striatum and may have a critical role in glutamate signaling at corticostriatal synapses	1p34.3
DNAJB6	DNAJ/HSP40 HOMOLOG, SUBFAMILY B, MEMBER 6	M611332	Ad	Mu	0	1			Muscular dystrophy, limb-girdle, AD-1 M603511 AD--facial weakness, respiratory difficulties, dysphagia, muscle weakness, muscle atrophy	Presynaptic J protein expressed in the synaptic and clathrin-coated vesicles of neural tissues	7q36.3
DNASE1	DEOXYRIBONUCLEASE I	M125505	Ez	Aim	0	1			{Systemic lupus erythematosus, susceptibility to} M152700 AD--heart, lung, kidney inflammation, joint pain, malar rash, seizures, thrombocytopenia, anemia	Endonuclease that breaks down extracellular DNA following apoptosis or necrosis	16p13.3
DOCK8	DEDICATOR OF CYTOKINESIS 8	M611432	Ad	Aim	0	1			Hyper-IgE recurrent infection syndrome, M243700 AR--recurrent sinopulmonary infection, asthma, eczema/rash, skin abscesses, cerebral vasculitis, stroke, T-cell immune deficiency	Implied function in the organization of filamentous actin	9p24.3
DOK7	DOWNSTREAM OF TYROSINE KINASE 7	M610285	Si	Nm	0	1			Myasthenic syndrome, congenital-10 M254300 AR--facial weakness, ptosis, respiratory difficulties, muscle weakness, muscle atrophy	Member of a muscle protein family with roles in neuromuscular synpatogenesis	4p16.3
DSE	DERMATAN SULFATE EPIMERASE	M605942	Ez	Jt	1	1			EDS musculocontractural type-2 M615539 AR—hypermobility (some), muscle weakness and pain, motor delays, long fingers, finger contractures, hernias, uterine-bladder prolapse, MVP	Major component of the extracellular matrix that joins glucuronate to L-iduronate during dermatan sulfate biosynthesis	6q22.1
DSEL	DERMATAN SULFATE EPIMERASE-LIKE	M611125	Ez	Jt	0	1			No disease, role in collagen formation by synthesis of decorin	Possible role in collagen formation, an epimerase that synthesizes COLI or VI-binding decorin and regulates collagen fibril formation and stabilization	18q22.1
DUOX2	DUAL OXIDASE 2	M606759	Ez	Athy	2	1			Thyroid dyshormonogenesis-6 M607200—congenital hypothyroidism	Part of a protein complex that produces the hydrogen peroxide necessary for maintaining normal thyroid function	15q21.1
DUOXA2	DUAL OXIDASE MATURATION FACTOR 2	M612772	Ez	Athy	1	0	0	1	Thyroid dyshormonogenesis-5 M274900 AR—congenital hypothyroidism due to deficient thyroglobulin synthesis	Required for maturation of DUOX2 that produces the hydrogen peroxide necessary for thyroid hormone synthesis	15q21.1
DYNC1H1	DYNEIN CYTOPLASMIC 1, HEAVY CHAIN 1	M600112	St	Np	0	1			CMT type 20 M614228 AD—usual CMT symptoms, learning differences	Cytoplasmic dynein heavy chain 1, part of the dynein motor complex that plays a key role in axonal transport and neuronal migration	14q32.31
EBF3	EARLY B-CELL FACTOR 3	M607407	Tf	Nm	0	1			No disease, possibly involved in inter-neuron migration defects.	Expressed in cortical neurons with a role in neuronal migration	10q26.3
EDA1	ECTODERMAL DYSPLASIA 1, HYPOHIDROTIC, X-LINKED	M305100	Si	Sn	1	0			Epidermolysis bullosa junctional M226650 AR—skin blisters, hypodontia, dental caries, finger contractures, palmar sweating changes, nail dystrophy	Expressed in keratinocytes, hair follicles, sweat glands, and other adult/fetal tissues, possibly involved in epithelial-mesenchymal signaling	Xq13.1
EDA2R	ECTODYSPLASIN A2 RECEPTOR	M300276	Rc	Sn	0	1			No disease--expressed in ectoderm	Role in nuclear factor kappa-B activation, expressed in ectoderm	Xq12
EFEMP2	FIBULIN 4; EGF-CONTAINING FIBULIN-LIKE EXTRACELLULAR PROTEIN 2	M604633	Si	Sn	1	1			Cutis laxa type 1B M614437 AR--lax skin, facial changes, high palate, aneurysms, hypermobility, pectus, hernias, fractures, long fingers, retrognathia	Extracellular matrix protein fibulin 4 involved in TGFB signaling pathways	11q13.1
EGR2	EARLY GROWTH RESPONSE 2	M129010	Tf	Np	0	1			CMT type 1D M607678+ AD—usual CMT symptoms; Dejerine-Sottas disease M145900 AD, AR	Member of the early growth response gene family, encodes a transcription factor involved in Schwann cell myelination and hindbrain development	10q21.3
ENG	ENDOGLIN	M131195	Rc	Vs	0	1			Telangiectasia, hereditary hemorrhagic-1 M187300 AD--epistaxis, facial telangiectasias, aneurysms, varicosities, lung and bowel arteriovenous malformations, migraines, strokes	Membrane glycoprotein expressed in vascular endothelium, involved in TGFB signaling and binds TGFB1 with high affinity	9q34.11
EPHB4	EPHRIN RECEPTOR; HEPATOMA TRANSMEMBRANE KINASE	M600011	Rc	Vs	0	1			Capillary-arteriovenous malformation-2 M618196+ AD--arteriovenous malformations of skin, muscles, bone, telangiectasias of face and thorax; Lymphatic malformation-7; M617300 AD	Transmembrane receptor tyrosine kinase expressed in venous and capillary endothelium, involved in lymphangiogenesis	7q22.1
F10	COAGULATION FACTOR X	M613872	Ez	Clot	2	1			Factor X deficiency M227600 AR—nose and gum bleeding, easy bruising, hemarthroses, menorrhagia	Activated to factor Xa as a vitamin-K dependent serine protease involved in the activation of prothrombin during coagulation	13q34
F11	COAGULATION FACTOR XI	M264900	Ez	Clot	0	2			Factor XI deficiency M612416+ AD, AR--hemophilia C or Rosenthal syndrome with mouth, nose, genitourinary bleeding after surgery or injury	A plasma glycoprotein that participates in calcium-dependent conversion of factor IX to factor IXa during coagulation	4q35.2
F2	COAGULATION FACTOR II	M176930	Ez	Clot	0	1			Thrombophilia due to thrombin defect M188050+ AD--clotting with susceptibility to thromboembolism, strokes, pregnancy loss	A vitamin K-dependent glycoprotein synthesized in the liver as a zymogen, activated to the serine protease thrombin by factor Xa	11p11.2
FBLN5	FIBULIN 5; NEURAL CREST EGF-LIKE	M604580	St	Sn	1	0			CMT type 1H, demyelinating M619764+ AD--upper limb muscle aches, macular degeneration, usual CMT symptoms; ?Cutis laxa, autosomal dominant-2 M614434 AD—lax skin, supravalvular aortic stenosis, MVP, emphysema, hernias, diverticulae	Extracellular protein necessary for elastic fiber formation in connective tissue	14q32.12
FBN1	FIBRILLIN 1	M134797	St	Vs	18	4			Marfan syndrome M154700+ AD—tall stature, facial changes, hypermobility, striae, angular build, lens dislocation, MVP, aortic dilation, aneurysm, pectus, scoliosis; Stiff skin syndrome M184900 AD—short stature, contractures, muscle weakness	Major constitutive element of extracellular microfibrils with widespread distribution in elastic and nonelastic connective tissue throughout the body	15q21.1
FBN2	FIBRILLIN 2	M612570	St	Vs	5	1			Contractural arachnodactyly, congenital M121050+ AD—angular build, facial changes, myopia, MVP, long fingers, scoliosis, flat feet, limb contractures	Often co-localizes with fibrillin-1 in elastin-rich matrices but does not assemble via N- to C-terminal bonding like FBN1 and does not form heteromers with it	5q23.3
FGFR1	FIBROBLAST GROWTH FACTOR RECEPTOR 1	M136350	Rc	Nc	0	1			Encephalocranialcutaneous lipomatosis M613001+ AD somatic mutation--eye and ear anomalies, aortic coarctation, arterial stenoses and angiomatosis, kidney defects, skin pigmentation, skin defects, alopecia, lipomas, ID, brain anomalies	Signal receptor and tyrosine kinase with actions on the skin, skeleton, and nervous system; originally related to a fms-like gene (FLG) that should not be confused with the profillagrin FLG gene.	8p11.23
FGG	FIBRINOGEN, G GAMMA POLYPEPTIDE	M134850	Ad	Clot	0	1			Afibrinogenemia, congenital M202400+ AR--mild to severe bleeding, bone and liver hemorrhages, splenic rupture	Plays an essential role in the adhesion and aggregation of platelets	4q32.1
FIG4	PHOSPHOINOSITIDE 5-PHOSPHATASE (FIG4, S. CEREVISIAE, HOMOLOG OF)	M609390	Ez	Np	3	1			CMT type 4J M611228+ AR—usual CMT symptoms exacerbated by trauma	Phosphatase belonging to the SAC domain-containing protein family, localizes to vesicular surfaces in the endosome/lysosome pathways	6q21
FKBP10	FK506-BINDING PROTEIN 10	M607063	St	Jt	3	0			Osteogenesis imperfecta, type XI M610968+ AR—short stature, hypermobility, scoliosis, osteomalacia, fractures	Immunophilins, initially identified by affinity for the immunosuppressant drugs cyclosporin A (CsA) and FK506, include the FK506-binding protein family of peptidyl-prolyl bond insomerases that function as collagen chaperones that assist in collagen folding	17q21.2
FKBP14	FK506-BINDING PROTEIN 14	M614505	Ez	Jt	2	0			“EDS kyphoscoliotic type-2” M614557 AR—bluish sclera, hypermobility, skin elasticity, scoliosis, fractures, myopathy, bladder diverticula, hernias, premature rupture of membranes	Member of the FK506-binding protein family that catalyzes the folding of type III collagen and interacts with type III, type VI, and type X collagens	7p14.3
FLG	PROFILAGGRIN	M135940	St	Aim	28	12	0	2	Ichthyosis vulgaris M146700+ AD, AR—scaly-dry skin, rough skin (keratosis pilaris), linear marks palms and soles, eczema/rashes, asthma, allergic rhinitis	Major protein component of the keratohyalin granules of mammalian epidermis, proteolytically processed into functional filaggrin molecules	1q21.3
FLNA	FILAMIN A	M300017	St	Jt	3	4	1	0	Cardiac valvular dysplasia, X-linked M314400+ XL--facial changes, ptosis, MVP, aortic regurgitation, hypermobility, knee and ankle contractures, lax skin, unusual scars; Periventricular nodular heterotopia 1 M300049 XLD--bicuspid aortic valve, aortic dilation, respiratory difficulties, seizures, strokes due to clotting disorder; Intestinal pseudoobstruction, neuronal M300048 XLR--feeding problems…	Actin-binding protein that reorganizes the actin cytoskeleton during changes in cell shape and migration	Xq28
FLNB	FILAMIN B	M603381	St	Jt	1	1			Larsen syndrome M150250+ AD—short stature, hypermobility, joint dislocations, scoliosis, heart defects, congenital hip dislocation, hearing loss	Binds actin and von willebrand factor, mediating platelet binding at sites of vessel injury	3p14.3
FLNC	FILAMIN, GAMMA FILAMIN 2	M102565	St	VsCm	2	0			Cardiomyopathy, hypertrophic-26 M617047+ AD--MVP, usual cardiomyopathy symptoms, atrial fibrillation, arrhythmia; Myopathy distal-4 M614065 AD –cardiomyopathy, muscle weakness, muscle atrophy	Cardiomyopathy, familial restrictive-5 M617047 AD; Myopathy distal-4 M614065 AD; Myopathy, myofibrilla-5 M609524 AD; encodes filamin C, an actin-binding protein that is primarily expressed in skeletal, muscle--critical for anchoring membrane proteins to actin cytoskeleton, involved in maintaining cell shape (Vorgerd et al., 2005; Duff et al., 2011). FLNC-related myofibrillar myopathy after the th…	7q32.1
FOXP2	FORKHEAD BOX P2	M605317	Tf	Nc	1	0			Speech-language disorder-1 M602081 AD—developmental language defect, orofacial muscle weakness/dyspraxia, and articulation defects	A putative transcription factor containing a polyglutamine tract with broad expression including brain	7q31.1
FSHR	FOLLICLE-STIMULATING HORMONE RECEPTOR	M136435	Rc	GU	0	1			Ovarian hyperstimulation syndrome M608115+ AD--abdominal pain, ascites, nausea, enlarged and cystic ovaries	Follicle stimulating hormone receptor present on plasma membrane of ovarian granulosa cells, involved in follicular maturation and fertility	2p16.3
FUS	FUSED IN SARCOMA; FUSION, DERIVED FROM 12-16 TRANSLOCATION, MALIGNANT LIPOSARCOMA	M137070	Tf	Nm	0	2			Amyotrophic lateral sclerosis 6 M608030+--tongue hypotrophy, respiratory difficulties, dysphagia, muscle weakness, muscle atrophy, spasticity, emotional lability, dementia	Nucleoprotein involved in several cellular processes including DNA/RNA metabolism and DNA repair	16p11.2
G6PC	GLUCOSE-6-PHOSPHATASE, CATALYTIC	M613742	Ez	Bn	0	2			Glycogen storage disease Ia M232200 AR--gout, joint pain, muscle weakness, muscle atrophy, osteomalacia/osteoporosis	Produces ribose 5-phosphate and NADPH in the hexose monophosphate pathway, the only NADPH-generating process in mature red cells, that lack the citric acid cycle	17q21.31
GATA5	GATA-BINDING PROTEIN	M611496	Tf	Vs	0	1			Congenital heart defects, multiple types-5 M617912+ AD, AR--bicuspid aortic valve, aortic stenosis, septal defects, tetralogy of Fallot	Transcription factor expressed in heart and foregut	20q13.33
GBA	GLUCOSIDASE, BETA, ACID	M606463	Ez	Nm	0	2			Gaucher disease--eye changes due to vascular fragility, epistaxis, respiratory difficulties, osteolysis, bone pain, vertebral compression, skin pigmentation, thrombocytopenia	Lysosomal enzyme that catalyzes the breakdown of glucosylceramide to ceramide and glucose	1q22
GDF1	GROWTH/DIFFERENTIATION FACTOR 1	M602880	Tf	Vs	0	2			Congenital heart defects, multiple types-6 M613854+ AD--mitral valve clefts, septal defects, tetralogy of Fallot; Right atrial isomerism of Ivemark M208530 AR--altered laterality (heterotaxy) with dextrocardia, pulmonic stenosis, lung-liver-spleen malformations	Member of TGFB superfamily essential for directing asymmetry of brain, heart, and bowel	19p13.11
GJB2	GAP JUNCTION PROTEIN, BETA-2	M121011	Mc	Sn	5	1			Keratitis-ichthyosis-deafness (KID) syndrome; M148210 AD—scaly/dry skin, red/reactive skin (erythrodermia), sweating decrease, nail dystrophy, corneal ulceration, scrotal tongue, recurring skin infections. limb contractures, high arches	Encodes connexin 26, a beta 2-type gap junction protein that forms acqueous channels between adjacent cells	13q12.11
GNAS	GUANINE NUCLEOTIDE-BINDING PROTEIN, ALPHA-STIMULATING ACTIVITY POLYPEPTIDE-1	M139320	Si	Bn	0	1			McCune-Albright syndrome, M174800+ AD somatic mutation--craniofacial hyperostosis, facial asymmetry, nerve compression causing deafness and blindness, gastrointestinal polyps, fractures, hyperthyroidism, hyperadrenalism (Cushing syndrome), pituitary adenoma	Alpha subunit of the stimulatory guanine nucleotide binding protein (Gs alpha)	20q13.32
GNE	UDP-N-ACETYLGLUCOSAMINE 2-EPIMERASE/N-ACETYLMANNOSAMINE KINASE	M603824	Ez	Mu	1	0			Nonaka myopathy M605820+ AR—distal muscle weakness/atrophy, poor balance/abnormal gait, amyloid protein deposition; Sialuria M269921 AD—coarse facies, developmental disabilities, scoliosis, inguinal hernia	GNE (UDP-N-acetylglucosamine epimerase) is the rate-limiting enzyme in the sialic acid biosynthetic pathway, its modification of cell surface glycoproteins and glycolipids important for cell adhesion, signal transduction, and tumorigenesis	9p13.3
GP1BA	GLYCOPROTEIN Ib, PLATELET, ALPHA POLYPEPTIDE	M606672	Rc	Clot	0	1			von Willebrand disease, platelet-type M177820+ AD--epistaxis, easy bruising, intermittent bleeding, prolonged bleeding times	Platelet surface membrane glycoprotein that functions as a receptor for von Willebrand factor, initiating platelet activation, thrombosis, and hemostasis	17p13.2
GSN	GELSOLIN; ACTIN-DEPOLYMERIZING FACTOR	M137350	St	Ans	3	0			Amyloidosis, Finnish type M105120 AD–usual cardiomyopathy symptoms, aortic root dilatation, hypothyroidism, neuropathy, dysautonomia	Calcium-dependent cleavage and solvation of cytoplasmic actin gels in leucocytes and platelets, helping to regulate the actin cytoskeleton	9q33.2
GUCY2C	GUANYLATE CYCLASE 2C4	M601330	Si	Ans	1	1			Diarrhea-6 M614616+ AD--feeding problems, food intolerances, bowel irregularities, bloating, abdominal pain, risk for inflammatory bowel disease	Transmembrane receptor that regulates chloride secretion in intestine, binds bacterial enterotoxin and stimulates water-chloride secretion with secretory diarrhea.	12p12.3
GYG1	GLYCOGENIN 1a	M603942	Ez	Mu	1	0			Polyglucosan body myopathy 2 M616199+ AR—muscle weakness, muscle atrophy, poor balance, difficult walking or climbing stairs, polyglucosan material deposited in muscle	Glycosyltransferase expressed in skeletal muscle and uses UDP-glucose as the donor substrate during the initiation of glycogen synthesis	3q24
HFE	HOMEOSTATIC IRON REGULATOR	M613609	Si	Apor	3	13			Porphyria cutanea tarda/variegate porphyria, susceptibility to, M176100/176200+ AD, AR—modifier of porphyria symptoms--acute abdomen, nausea, bowel dysmotility, tachycardia, hypertension, motor neuropathy, respiratory difficulties; muscle weakness; Hemochromatosis M235200 AR—abdominal pain, usual cardiomyopathy symptoms, joint pain, osteomalacia/osteoporosis, hyperpigmentation, liver disease, dia…	Subcellular localization in crypts of the small intestine that are the sites of iron absorption	6p22.2
HJV/HFE2	HEMOJUVELIN	M608374	Rc	Ans	1	0			Hemochromatosis, type 2A M602390 AR—joint pain, arrhythmia, usual cardiomyopathy symptoms, muscle weakness, fatigue, increased iron and ferritin	Functions as a membrane-bound receptor or secreted polypeptide hormone, a coreceptor for bone morphogenetic proteins, increases serum iron in mice	1q21.1
HMBS	HYDROXYMETHYLBILANE SYNTHASE	M609806	Ez	Apor	5	1			Porphyria, acute intermittent, nonerythroid variant M176000 AD—acute abdominal pain, nausea, vomiting, ileus/bowel dysmotility, tachycardia, hypertension, mental status changes, convulsions, motor neuropathy, respiratory difficulties; muscle weakness, triggered by metabolic stresses, hormonal changes, drugs/alcohol use; low penetrance of 10%	Porphobilinogen deaminase is the third enzyme of the heme biosynthetic pathway, synthesizing hydroxymethylbilane from 4 porphobilinogen units	11q23.3
IDS	IDURONATE 2-SULFATASE	M300823	Ez	Jt	1	0			Mucopolysaccharidosis II M309900 XLR--short stature, facial changes, retinal pigmentation, large tongue, coarse voice, delayed tooth eruption, valvular heart disease, asthma, hernias, bowel dysmotility, bowel irregularity, kyphosis, flat feet, pebbly skin lesions, spinal cord compression, seizures	Lysosomal enzyme degrading the glycosaminoglycans heparan sulfate and dermatan sulfate	Xq28
IFIH1	INTERFERON-INDUCED HELICASE C DOMAIN-CONTAINING PROTEIN 1	M606951	Si	Aim	1	1			Singleton-Merten syndrome 1 M182250+ AD—short stature, myopia, tooth loss/caries, hip subluxation, dry skin, flat feet, aortic/mitral valve calcification, muscle weakness, toeing-in/gait changes, hyperinflammatory state, autoantibodies	Protein activates type 1 interferon signaling to function in antiviral immunity	2q24.2
IGF1R	INSULIN-LIKE GROWTH FACTOR I RECEPTOR	M147370	Si	Bn	0	1			Insulin-like growth factor I, resistance to M270450+ AD, AR--FTT, short stature, microcephaly, facial changes, high-pitched voice, strabismus, delayed teeth, dental caries, septal defects, pectus, small hands and feet, motor delays, ID	Factor regulating somatic growth and cellular proliferation	15q26.3
IKBKAP/ELP1	ELONGATOR COMPLEX PROTEIN 1 (INHIBITOR OF KAPPA LIGHT POLYPEPTIDE GENE ENHANCER IN B CELLS)	M603722	Tf	Ans	1	0			Dysautonomia, familial M223900 AR—hypotonia, postural hypotension, feeding difficulties, dysphagia, bowel dysmotility, recurrent infections, neuropathy, joint pain, decreased pain and temperature perception, episodic fevers, dysautonomia	Component of a transcription elongation factor complex that has histone acetyltransferase activity, its abundant cytoplasmic location suggesting other functions	9q31.3
IKZF2	IKAROS FAMILY ZINC FINGER 2	M606234	Tf	Aim	0	1			No disease, expressed hematopoietic cells and may prevent autoimmunity by stabilizing the inflammatory response	Transcription factor Helios that is expressed in T cells, knockout mice developing autoimmunity	2q34
IRAK3	INTERLEUKIN 1 RECEPTOR-ASSOCIATED KINASE 3	M604459	Ez	Aim	0	1			{Asthma susceptibility 5} M611064--respiratory difficulties	Member of the Toll/IL1R receptor family that includes many transmembrane proteins that are involved with host defense	12q14.3
ITGA2B	INTEGRIN, ALPHA-2B PLATELET FIBRINOGEN RECEPTOR, ALPHA SUBUNIT	M607759	Si	Clot	1	0			Bleeding disorder, platelet-type AD-1 M187800+ AD—large platelets, mild nose/mouth bleeding, easy bruising	Alpha subunit (platelet glycoprotein Iib) of the GPIIb/IIIa platelet membrane adhesive complex that mediates platelet aggregation, member of the integrin family of cell adhesion molecule receptors, receptor for fibrinogen, von Willebrand factor and fibronectin	17q21.31
ITGB3	INTEGRIN, BETA-3	M173470	Si	Clot	1	1			Bleeding disorder, platelet-type-24 M619271+ AD—mild bleeding, easy bruising	Beta subunit of the glycoprotein IIb/IIIa complex that mediates the incorporation of platelets into an aggregate or thrombus at sites of blood vesel injury	17q21.32
JUP	JUNCTION PLAKOGLOBIN	M173325	Ad	VsCM	1	0			Naxos disease M601214+ AR—thick skin, ventricular arrhythmia, usual cardiomyopathy symptoms	Plakoglobin or gamma-catenin occurs in soluble and membrane-bound forms, functioning in adhering junctions (desmosomes and intermediate junctions) that also participate in signaling pathways (involved in colon and other cancers)	17q21.2
KCNA5	POTASSIUM CHANNEL, VOLTAGE-GATED, SHAKER-RELATED SUBFAMILY, MEMBER 5	M176267	Mc	Vs	1	0			Familial atrial fibrillation-7 M612240 AD—arrhythmia, atrial fibrillation, palpitations, fatigue, exercise intolerance	Potassium channels are voltage-gated ion channels that maintaining membrane potential, regulate cell volume, and modulate electrical excitability in neurons	12p13.32
KCNH2	POTASSIUM CHANNEL, VOLTAGE-GATED, SUBFAMILY H, MEMBER 2	M152427	Mc	Vs	0	1			Long QT syndrome 2 M613688+ AD--syncope, arrhythmia, ventricular fibrillation, exercise-associated sudden death, prolonged QT interval	Pore-forming subunit of a potassium channel important for ventricular action potential repolarization	7q36.1
KCNQ5	POTASSIUM CHANNEL, VOLTAGE-GATED, KQT-LIKE SUBFAMILY, MEMBER 5	M607357	Mc	Nc	0	1			Mental retardation AD-46 M617601 AD--poor balance, sleep issues, seizures, ID	Voltage dependent potassium channel expressed at neuron connections and inhibitory synapses of skeletal muscle and brain	6q13
KIF26A	KINESIN FAMILY MEMBER 26A	M613231	St	Ans	1	0			No disease—knock-out mice have growth delay and bowel motility issues (megacolon, enteric nerve hyperplasia)	Member of the kinesin family of molecular motors involved in fast axonal transport, the movement of membrane vesicals over "long" molecular distances in neurons; it is unusual in lacking ATPase activity	14q32.33
KMT2D	LYSINE-SPECIFIC METHYLTRANSFERASE 2D	M602113	Ez	Nc	0	1			Kabuki syndrome 1 M147920 AD--FTT, facial changes, blue sclerae, high palate, feeding difficulties, hypotonia, hypermobility, septal defects, bowel malrotation, imperforate anus, scoliosis, vertebral anomalies, congenital hip dislocation, hypothyroidism, ID	Histone methyltransferase with a 130-amino acid SET protein domain common to chromosomal proteins regulating transcription and development	12q13.12
L1CAM	L1 CELL ADHESION MOLECULE	M308840	Ad	Nc	1	1			MASA syndrome M303350+ XLR--short stature, strabismus, kyphosis, lordosis, thumb contractures, high arches, club feet, hydrocephalus, brain anomalies, poor balance, spasticity, ID; Hydrocephalus with congenital idiopathic intestinal pseudoobstruction M307000 XLR--bowel dysmotility	Integral membrane glycoprotein, member of the immunoglobulin superfamily of cell adhesion molecules, located primarily in the nervous system	Xq28
LAMA5	LAMININ, ALPHA-5	M601033	St	Jt	1	0			No disease, but one family with EDS-like joint pain, muscle aches, fatigue, hypermobility, unusual scars, bowel dysmotility, prolapse of internal organs	Member of the laminin heterotrimeric glycoprotein family that comprises the major noncollagenous component of basal lamina, regulates cell proliferation, motility and differentiation through cell signaling	20q13.33
LDB3	LIM DOMAIN-BINDING 3	M605906	Ad	VsCm	0	1			Cardiomyopathy, dilated, 1C M601493+ AD--left ventricular dilation, congestive heart failure, sudden cardiac death; Myopathy, myofibrillar-4 609452 AD--usual cardiomyopathy symptoms, muscle weakness, distal neuropathy, limb hyporeflexia	PDZ domain binding factor (PDZ is a 80-90 amino acid structural domain common to signaling proteins named after first three member proteins) important for maintaining the integrity of the striated muscle Z-disc unit	10q23.2
LDLR	LOW DENSITY LIPOPROTEIN RECEPTOR	M606945	Rc	Mu	1	0			Familial hypercholesterolemia-1 M143890 AD, AR—strabismus, tendon xanthomas, muscle weakness, heart attack risk	Cell surface receptor made up of exons shared with epidermal growth factor, clotting factors IX and X, and the C9 component of complement, binding cholesterol and inhibiting its synthesis after receptor-mediated endocytosis	19p13.2
LIFR	LEUKEMIA INHIBITORY FACTOR RECEPTOR	M151443	Si	Bn	0	1			Stuve-Wiedemann/Schwartz-Jampel type 2 syndrome M601559+ AR--poor dentition, hoarse voice, facial changes, feeding difficulties, lucent skin, limb contractures, toeing-out, fractures, scoliosis, hyperthermia/heat sensitivity, hypotonia, decreased pain, dysautonomia	Transmembrane protein with immunoglobulin, cytokine receptor, and fibronectin domains, a polyfunctional cytokine modulating cell proliferation and differentiation	5p13.1
LIG4	LIGASE IV, DNA, ATP-DEPENDENT	M601837	Ez	Nc	0	1			LIG4 syndrome M606593+ AR--FTT, microcephaly, facial changes, hypogenitalism, reactive skin, psoriasis, hypothyroidism, thrombocytopenia, radiosensitivity	Part of a DNA ligase complex and responsible for V(D)J recombination of immunoglobulin genes, additional role in DNA repair	13q33.3
LITAF	LIPOPOLYSACCHARIDE-INDUCED TUMOR NECROSIS FACTOR	M603795	St	Np	0	1			CMT type 1C M601098 AD—usual CMT symptoms	Transcription factor regulating TNF-alpha gene expression, enriched in the peripheral nerve and Schwann cells	16p13.13
LMNA	LAMIN A/C; LAMIN A, INCLUDED	M150330	St	Nm	1	0			CMT type 2B1 M605588+ AR—usual CMT symptoms plus kyphoscoliosis; Hutchinson-Gilford progeria M176670 AD--lucent skin; Emery-Dreifuss muscular dystrophy-2 M181350 AD, AR--muscle weakness; Cardiomyopathy dilated 1A M115200 AD--usual cardiomyopathy symptoms	Encodes lamin A and C, intermediate filament proteins that are components of the nuclear lamina, a network underlying the inner nuclear membrane that influences nuclear shape and size .	1q22
LMX1B	LIM HOMEOBOX TRANSCRIPTION FACTOR 1, BETA	M602575	Tf	Bn	2	0			Nail-patella syndrome M161200+ AD--short stature, sensorineural hearing loss, ptosis, glaucoma, cataract, patellar dislocation, malformed sternum, scoliosis, spina bifida, club feet, malformed nails, glomerulonephritis	LIM homeobox transcription factor critical for limb, kidney, and eye development	9q33.3
LOX	LYSYL OXIDASE	M153455	Ez	Vs	3	0			Aortic aneurysm, familial thoracic-10 M617168 AD—hypermobility, skin striae, tall stature, high palate, pectus, hernia, dural ectasia, MVP, bicuspid aortic valve, aortic aneurysm	One of copper-dependent oxidodeaminases that cross-link lysyl residues on elastin and collagen proteins while forming elastin and collagen fibers	5q23.1
LPIN1	PHOSPHATIDIC ACID PHOSPHOHYDROLASE 1	M605518	Ez	Mu	2	2			Myoglobinuria, acute recurrent M268200 AR—muscle weakness, muscle aches, rhabdomyolysis, myoglobinuria, renal failure, triggered by stress and fevers	Muscle-specific phosphatidic acid phosphatase involved in lipid metabolism and adipocyte differentiation	2p25.1
LRBA	LIPOPOLYSACCHARIDE-RESPONSIVE, BEIGE-LIKE ANCHOR PROTEIN	M606453	Si	Aim	1	3			Immunodeficiency, common variable 8 M614700 AR—short stature, joint pain, asthma, bowel dysmotility, recurrent infections, immunoglobulin/B-cell deficits, respiratory difficulties, hypothyroidism, autoimmune anemia	Member of the WDL BEACH WD gene family, binds to intracellular vesicles and participates in B-cell development and activation	4q31.3
LRP5	LOW DENSITY LIPOPROTEIN RECEPTOR-RELATED PROTEIN	M603506	Rc	Bn	0	1			Osteoporosis-pseudoglioma syndrome M259770+ AR--short stature, microphthalmia, cataract, iris atrophy, septal defects, kyphoscoliosis, hypermobility, hypotonia, mild ID	Member of the low density lipoprotein receptor family that binds ligands in the process of receptor-mediated endocytosis	11q13.2
LYST	LYSOSOMAL TRAFFICKING REGULATOR	M606897	Si	Aim	0	2			Chediak-Higashi syndrome M214500 AR--photophobia, nystagmus, strabismus, gum disease, skin hypopigmentation, usual CMT symptoms, giant melanosomes in melanocytes, reduced iris pigmentation	Cytoplasmic protein regulating protein trafficking in and out of the lysosome, involved in membrane fusion events	1q42.3
MAP3K15	MITOGEN-ACTIVATED PROTEIN KINASE KINASE KINASE 15	M300820	Ez	Ans	1	1			No disease--protein kinase leading to apoptosis and activated by stress	Kinase that functions in a signal transduction pathway activated by cell stresses akin to inflammation	Xp22.12
MARS1	METHIONYL-tRNA SYNTHETASE 1	M156560	Ez	Np	1	0			CMT type 2U M616280+ AD—usual CMT symptoms	Synthetase charging tRNA with methionine, variants created by alternative splicing have effects on cell differentiation/proliferation, adipogenesis/cholesterol transport, and the inflammatory response	12q13.3
MAT2A	METHIONINE ADENOSYLTRANSFERASE II, ALPHA	M601468	Ez	Vs	1	0			No disease but a Glu344Ala mutation found in a 3-generation family with thoracic aortic aneurysm	Catalyzes biosynthesis S-adenosylmethionine from methionine and ATP, the major methyl donor for transmethylation reactions	2p11.2
MBTPS2	MEMBRANE-BOUND TRANSCRIPTION FACTOR PROTEASE, SITE 2	M300294	Ez	Sn	2	0			Osteogenesis imperfecta, type XIX; M301014+ XLR—severe short stature, short limbs, fractures, blue sclerae, scoliosis, pectus, epiphyseal calcification	Protease involved in the ER stress response and cholesterol homeostasis	Xp22.12
MED12	MEDIATOR COMPLEX SUBUNIT 12; TRINUCLEOTIDE REPEAT-CONTAINING GENE 11	M300188	Tf	Nc	2	0			Lujan-Fryns syndrome M309520 XLR—tall stature, facial changes, ptosis, high palate, angular build, hypermobility, septal defects, aortic aneurysm, long fingers, pectus, ID-autism	Factor associated with transcription initiation, linked to early development, cell migration and differentiation	Xq13.1
MEFV	MEFV INNATE IMMUNITY REGULATOR, PYRIN	M608107	Si	Aim	2	1			Familial Mediterranean fever AD M134610 (AR M249100)—joint pain, reactive skin, bowel dysmotility, abdominal pain, renal amyloidosis, recurrent fevers, increased inflammatory markers	Protein regulating inflammatory responses in leuckocytes	16p13.3
MEN1	MENIN 1	M613733	St	Ans	1	0			Multiple endocrine neoplasia-1 M131100+ AD--gingival papules, bowel dysmotility, stomach ulcers, esophagitis, adrenal tumors with Cushing disease, subcutaneous lipomata	Nuclear scaffold protein regulating gene transcription, cell proliferation, cell differentiation, functions as a tumor suppressor	11q13.1
MFN2	MITOFUSIN-2	M608507	Ez-MtN	Np	1	1			CMT type 2A2A M609260 AD, AR—usual CMT symptoms with optic atrophy, hearing loss, muscle aches, scoliosis, hyperintense brain lesions	Mitofusins regulate the balance between mitochondrial fusion and fission that determines their morphology	1p36.22
MME	MEMBRANE METALLOENDOPEPTIDASE; NEPRILYSIN NEUTRAL ENDOPEPTIDASE	M120520	Ez	Np	1	0			CMT type 2T M617017 AD, AR—usual CMT symptoms with diffuse muscle aches	Widely expressed membrane metalloendopeptidase that degrades a number of substrates	3q25.2
MORC2	MORC FAMILY CW-TYPE ZINC FINGER PROTEIN 2	M616661	Ez	Np	0	1			CMT type 2Z M616688 AD+—usual CMT symptoms plus learning differences, hearing loss, neck muscle weakness, bladder issues	DNA-dependent ATPase, member that is a member of a family that regulates chromatin remodeling and transcription plus DNA repair	22q12.2
MPZ	MYELIN PROTEIN ZERO	M159440	St	Np	0	1			CMT type 1B, 2I, 2J M118200+ AD—usual CMT symptoms plus dilated pupils, cold-induced muscle aches	Major structural protein of peripheral myelin	1q23.3
MT-ATP6	ATP SYNTHASE 6	M516060	Ez-MtD	Ans	23	9	0	1	Associated with neuropathy, ataxia/poor balance, and retinitis pigmentosa (NARP) syndrome M551500+ Mt and other disorders—retinitis pigmentosa, usual cardiomyopathy symptoms, myopathy, muscle weakness, muscle aches, neuropathy, poor balance, syncope, fatigue, bowel dysmotility, headaches, inflammation, anesthetic sensitivity, lactic acidosis	Complex V (ATP synthase) of the mitochondrion comprises 10-16 subunits encoded by nuclear DNA and 2 subunits by MT DNA (ATPase 6 and ATPase 8a)	Mt8527-9207
MT-ATP6/8	ATP SYNTHASE 6 AND 8	M516070	Ez-MtD	Nm	2	1			Associated with severe feeding difficulties, neuropathy, usual cardiomyopathy symptoms	Overlap coding region for complex V mitochondrial subunits ATP6 and ATP8	Mt8366-8572
MT-ATP8	ATP SYNTHASE 8	M516070	Ez-MtD	VsCm	0	1			Associated with usual cardiomyopathy symptoms, neuropathy (arthritis, autoimmune diseases in mice)	Subunit 8 of mitochondrial ATP synthase (complex V)	Mt8366-8572
MT-CO1	CYTOCHROME c OXIDASE SUBUNIT I	M516030	Ez-MtD	Nm	5	2			Associated with Leber hereditary optic neuropathy and other neuromuscular disorders--optic atrophy, neuropathy, muscle weakness, ataxia/poor balance	Complex IV, located within the mitochondrial inner membrane, is the third and final enzyme of the electron transport chain of mitochondrial oxidative phosphorylation, transferring electrons from reduced cytochrome c to oxygen and producing water	Mt5904-7445
MT-CO2	CYTOCHROME c OXIDASE SUBUNIT II	M516040	Ez-MtD	Nm	3	1	1	1	Associated with hypotonia, ataxia/poor balance, optic atrophy, retinitis pigmentosa, usual cardiomyopathy symptoms, fatigue, muscle weakness, lactic acidosis	Complex IV is composed of 13 polypeptides, subunits MT-CO1, MT-CO2, MT-CO3 encoded by mitochondrial and the rest by nuclear DNA, the rest by mtDNA; subunit MT-CO2 has one copper-bound redox center (CuA) that transfers electrons from ferrocytochrome b and to cytochrome a of MT-CO3 and then to the cytochrome a3-CuB binuclear reaction center	Mt7586-8269
MT-CO3	CYTOCHROME c OXIDASE SUBUNIT III	M516050	Ez-MtD	Nm	6	7	0	1	Associated with variety of disorders, optic atrophy, strabismus, proximal muscle weakness, muscle aches, fatigue with exercise or viral illness, exercise intolerance, spastic paraplegia	One of 3 mitochondrial DNA-encoded subunits of respiratory chain Complex IV	Mt9207-9990
MT-CYB	CYTOCHROME b OF COMPLEX III	M516020	Ez-MtD	Nm	12	11	0	1	Associated with ataxia/poor balance, muscle weakness, exercise intolerance, myoglobinuria, myotonia, dementia, ragged red fibers on muscle biopsy	Only mitochondrial DNA-encoded subunit of respiratory complex III; catalyzes the transfer of electrons from ubiquinol (reduced Coenzyme Q10) to cytochrome c, using the energy to export protons across the mitochondrial inner membrane to its outside	Mt14747-15887
MTM1	MYOTUBULARIN	M300415	Ez	Mu	1	0			Myotubular myopathy, X-linked M310400 XLR—macrocephaly, large birth weight, hypotonia, eye/neck muscle weakness, joint contractures, respiratory difficulties, fatal in males	Belongs to a family of putative tyrosine phosphatases and is required for muscle cell differentiation	Xq28
MT-ND1	NADH DEHYDROGENASE, SUBUNIT 1	M516000	Ez-MtD	Nm	3	5			Associated with optic atrophy, deafness, progressive muscle weakness, myopathy, exercise intolerance, heart defects with sudden death, mitochondrial encephalopathy with lactic acidosis (MELAS), dementia similar to Alzheimer or Parkinson diseases	One of 7 mitochondrial DNA (mtDNA) encoded subunits (MT-ND1-6 and MT-ND4L) among 41 polypeptides of respiratory chain Complex I or NADH:ubiquinone oxidoreductase, the first step in electron transport chain of mitochondrial oxidative phosphorylation (OXPHOS), transfers electrons from NADH to ubiquinone (Coenzyme Q10); electron carriers of complex I include flavin mononucleotide (FMN) and 6 iron-su…	Mt3307-4362
MT-ND2	NADH DEHYDROGENASE, SUBUNIT 2	M516001	Ez-MtD	Nm	4	1			Associated with optic atrophy, ptosis, muscle weakness, exercise intolerance, kyphoscoliosis, fatigue	Mitochondrial DNA-encoded subunit of Complex I	Mt4470-5511
MT-ND4	NADH DEHYDROGENASE, SUBUNIT 4	M516003	Ez-MtD	Nm	5	2			Associated with optic atrophy, seizures, migraines, cataracts, sensorineural deafness, mitochondrial encephalopathy with ragged-red fibers (MERRF), mitochondrial encephalopathy with lactic acidosis and stroke-like episodes (MELAS)	Mitochondrial DNA-encoded subunit of Complex I	Mt10760-12137
MT-ND5	NADH DEHYDROGENASE, SUBUNIT 5	M516005	Ez-MtD	Nm	5	3	0	1	Associated with optic atrophy, strabismus, ataxia/poor balance, muscle weakness, hearing loss, MELAS, early death at age 24.	Mitochondrial DNA-encoded subunit of Complex I	Mt12337-14148
MT-ND6	NADH DEHYDROGENASE, SUBUNIT 6	M516006	Ez-MtD	Nm	3	0			Associated with optic atrophy, dystonia, muscle weakness, seizures, MELAS, lethal encephalopathy (Leigh disease)	Mitochondrial DNA-encoded subunit of Complex I	Mt14673-14149
MT-RNR1	RIBOSOMAL RNA, MITOCHONDRIAL, 12S	M561000	StR-MtD	Ns	2	3			Associated with aminoglycoside-induced and congenital sensorineural deafness, tinnitus, usual cardiomyopathy symptoms,	12S mitochondrial ribosomal RNA	Mt648-1601
MT-RNR2	RIBOSOMAL RNA, MITOCHONDRIAL, 16S	M561010	StR-MtD	Nm	2	5	0	1	Associated with neuropathy-ataxia-retinitis pigmentosa (NARP), usual cardiomyopathy symptoms, ataxia/poor balance, dystonia, myoclonic epilepsy, muscle weakness, exercise intolerance, hearing loss, keratoderma, bowel dysmotility, cyclic vomiting syndrome, multiple lipomata, diabetes, MELAS, MERRF	16S mitochondrial ribosomal RNA, contains a short open reading frame that is translated into the 24aa humanin peptide with antiapoptotic properties; 15 nuclear loci similar to MT-RNR2 also encode humanin-like peptides, humanin expressed in vessel walls and neural cells	Mt1671-3229
MT-TA	TRANSFER RNA, MITOCHONDRIAL, ALANINE	M590000	StR-MtD	Nm	1	0			Variants associated with myotonic dystrophy, exercise intolerance, lactic acidosis; proximal muscle weakness, muscle atrophy	Mitochondrial tRNA for alanine	Mt5685-5587
MT-TC	TRANSFER RNA, MITOCHONDRIAL, CYSTEINE	M590020	StR-MtD	Nm	2	0			Variants associated with strabismus, seizures, dystonia, MELAS	Mitochondrial tRNA for cysteine	Mt5826-5761
MT-TE	TRANSFER RNA, MITOCHONDRIAL, GLUTAMIC ACID	M590025	StR-MtD	Nm	2	1			Variants associated with myopathy, muscle weakness, muscle atrophy, adult-onset diabetes	Mitochondrial tRNA for glutamic acid	Mt14742-14674
MT-TG	TRANSFER RNA, MITOCHONDRIAL, GLYCINE	M590035	StR-MtD	Nm	3	1			Variants associated with myopathy, ragged-red fibers, usual cardiomyopathy symptoms, muscle aches, muscle weakness, lactic acidosis	Mitochondrial tRNA for glycine	Mt9991-10058
MT-TH	TRANSFER RNA, MITOCHONDRIAL, HISTIDINE	M590040	StR-MtD	VsCm	0	1			Variants associated with usual cardiomyopathy symptoms, retinopathy, deafness, MELAS, MERRF	Mitochondrial tRNA for histidine	Mt12138-12206
MT-TI	TRANSFER RNA, MITOCHONDRIAL, ISOLEUCINE 1	M590045	StR-MtD	VsCm	1	0	0	1	Variants associated with usual cardiomyopathy symptoms (infantile fatal), deafness, ataxia/poor balance, dementia	Mitochondrial tRNA for isoleucine	Mt4263-4331
MT-TK	TRANSFER RNA, MITOCHONDRIAL, LYSINE	M590060	StR-MtD	Nm	1	1	0	1	Variants associated with early encephalopathy and lactic acidosis (Leigh syndrome), cataracts, usual cardiomyopathy symptoms, muscle weakness, multiple lipomata, MERRF, MELAS	Mitochondrial tRNA for lysine	Mt8295-8364
MT-TL1	TRANSFER RNA, MITOCHONDRIAL, LEUCINE, 1	M590050	StR-MtD	Ans	2	1			Variants associated with usual cardiomyopathy symptoms, lactic acidosis, bowel dysmotility, cyclic vomiting syndrome, muscle weakness, muscle aches, diabetes, MELAS	One of the two genes encoding the mitochondrial tRNA for leucine	Mt3230-3304
MT-TL2	TRANSFER RNA, MITOCHONDRIAL, LEUCINE, 2	M590055	StR-MtD	Nm	3	0			Variants associated with mitochondrial encephalopathy, myopathy, usual cardiomyopathy symptoms, muscle weakness	One of the two genes encoding the mitochondrial tRNA for leucine	Mt12266-12336
MT-TN	TRANSFER RNA, MITOCHONDRIAL, ASPARAGINE	M590010	StR-MtD	Nm	0	1			Variants associated with ptosis, strabismus, lipodystrophy, ophthalmoplegia, muscle weakness, ataxia/poor balance, seizures, encephalopathy and lactic acidosis of Leigh disease	Mitochondrial tRNA for asparagine	Mt5729-5657
MT-TP	TRANSFER RNA, MITOCHONDRIAL, PROLINE	M590075	StR-MtD	Nm	0	1			Variants associated with myopathy, ataxia/poor balance, muscle weakness, MERRF	Mitochondrial tRNA for proline	Mt16023-15956
MT-TQ	TRANSFER RNA, MITOCHONDRIAL, GLUTAMINE	M590030	StR-MtD	Nm	0	2			Variants associated with myopathy, muscle weakness, diabetes, epilepsy, sensorineural hearing loss, occipital stroke, migraines	Mitochondrial tRNA for glutamine	Mt4400-4329
MT-TS1	TRANSFER RNA, MITOCHONDRIAL, SERINE, 1	M590080	StR-MtD	Nm	2	1			Variants associated with encephalopathy, sensorineural hearing loss, ataxia/poor balance, myoclonic seizures, keratoderma	Encodes one of the two mitochondrial tRNAs for serine	Mt7514-7446
MT-TS2	TRANSFER RNA, MITOCHONDRIAL, SERINE, 2	M590085	StR-MtD	Nm	1	0	0	1	Variants associated with cerebellar ataxia/poor balance, cataract, diabetes, retinitis pigmentosa, diabetes	Encodes one of the two mitochondrial tRNAs for serine	Mt12207-12265
MT-TT	TRANSFER RNA, MITOCHONDRIAL, THREONINE	M590090	StR-MtD	Nm	0	1			Variants associated with myopathy, muscle weakness, ataxia/poor balance, infantile lethality	Mitochondrial tRNA for threonine	Mt15888-15953
MT-TV	TRANSFER RNA, MITOCHONDRIAL, VALINE	M590105	StR-MtD	Np	0	2			Charcot-Marie-Tooth MA1 M500013+--usual CMT symptoms plus neurogenic bladder, other associations with poor balance-progressive ataxia, seizures, dementia, muscle weakness, myopathy, hearing loss	Mitochondrial tRNA for valine	Mt1602-1670
MT-TW	TRANSFER RNA, MITOCHONDRIAL, TRYPTOPHAN	M590095	StR-MtD	Nm	0	1			Variants associated with adult-onset dementia, chorea, cerebellar ataxia/poor balance, deafness, distal neuropathy, myopathy, bilateral ptosis, fatigue	Mitochondrial tRNA for tryptophan	Mt5512-5579
MYBPC1	MYOSIN-BINDING PROTEIN C, SLOW TYPE	M160794	Ad	Nm	0	1			Myopathy, congenital, with tremor M618524+ AD--myopathic facial changes, ptosis, high palate, scoliosis, lordosis, hypotonia, muscle weakness, muscle aches, tremor, onset in infancy	Accessory protein in sarcomeres that regulates actinomyosin cross bridges and stabilizes thick filaments	12q23.2
MYBPC3	MYOSIN-BINDING PROTEIN C, CARDIAC	M600958	St	Mu	3	5			Cardiomyopathy, dilated M615396+ AD—usual cardiomyopathy symptoms plus ventricular flutter	Located in the sarcomere A band that binds myosin heavy chain and titin and is involved in muscle contraction	11p11.2
MYH11	MYOSIN, HEAVY CHAIN 11, SMOOTH MUSCLE	M160745	St	Mu	3	2			Aortic aneurysm, familial thoracic-4 M132900+ AD—aortic valve insufficiency, aortic aneurysm/dissection, carotid aneurysm, patent ductus arteriosus; Visceral myopathy-2 M619350 AD—bowel dysmotility, bladder issues	Myosin heavy chain located predominately in smooth muscle	16p13.11
MYH2	MYOSIN, HEAVY CHAIN 2, SKELETAL MUSCLE, ADULT	M160740	St	Mu	0	3			Proximal myopathy and ophthalmoplegia M605637 AD, AR--myopathic facies, ptosis, high palate, joint contractures, scapular winging, scoliosis, proximal muscle weakness, poor balance-waddling gait	Myosin heavy chain located predominately in skeletal muscle	17p13.1
MYH7	MYOSIN, HEAVY CHAIN 7, CARDIAC MUSCLE, BETA	M160760	St	Mu	1	0			Cardiomyopathy, hypertrophic, 1 M19260+ AD; myosin storage myopathy M608358 AD--usual cardiomyopathy symptoms, muscle weakness, muscle atrophy, poor balance-waddling gait, pseudohypertrophy of calves	Myosin beta-heavy chain expressed in cardiac and skeletal muscle	4q11.2
MYH7B	MYOSIN, HEAVY CHAIN 7B, CARDIAC MUSCLE, BETA	M609928	St	Mu	1	0			No disease--variant in 1 patient with usual cardiomyopathy symptoms, expressed in mouse heart and muscle, upregulated with hypothyroidism	Myosin II heavy chain expressed in skeletal muscle, testis, and brain	20q11.22
MYLK	MYOSIN LIGHT CHAIN KINASE	M600922	Ez	Vs	0	1			Aortic aneurysm, familial thoracic-7 M613780+ AD--aortic aneurysm-dissection, carotid-renal-iliac artery dissections; Megacystis-microcolon-intestinal hypoperistalsis syndrome 1 M249210 AR--bowel dysmotility, microcolon, malrotation, hydronephrosis, bladder issues	Calcium-dependent kinase that phosphorylates the myosin light-chain and initiates contraction, also present in neurons and glia	3q21.1
MYO6	MYOSIN VI	M600970	St	VsCm	0	1			Deafness AD 22 with hypertrophic cardiomyopathy M606346+ AD--usual cardiomyopathy symptoms plus sensorineural hearing loss	Atypical myosin involved in vesicle-organellar transport	6q14.1
NDUFA11	NADH-UBIQUINONE OXIDOREDUCTASE SUBUNIT A11	M612638	Ez-MtN	Nm	1	0			Mitochondrial complex I deficiency, nuclear type-14 M618236 AR--microcephaly, optic atrophy, usual cardiomyopathy symptoms, muscle weakness, hypotonia, seizures, encephalopathy with lactic acidosis (Leigh disease)	Nuclear-encoded accessory subunit of mitochondrial complex I	19p13.3
NDUFS3	NADH-UBIQUINONE OXIDOREDUCTASE Fe-S PROTEIN 3	M603846	Ez-MtN	Nm	0	1			Mitochondrial complex I deficiency, nuclear type-8 M618230 AR--optic atrophy, dysphagia, respiratory difficulties, kyphoscoliosis, hypotonia, dystonia, muscle weakness, encephalopathy with lactic acidosis (Leigh disease)	Nuclear-encoded accessory subunit of mitochondrial complex I	11p11.2
NEB	NEBULIN	M161650	St	Mu	1	0			Nemaline myopathy-2, M256030 AR—hypotonia, developmental disability, myotonic facies, muscle weakness, feeding difficulties, bowel dysmotility, dysphagia, scoliosis, lordosis, joint contractures, poor balance-waddling gait	Large muscle protein located in the cytoskeletal matrix of sarcomeres	2q23.3
NEFH	NEUROFILAMENT PROTEIN, HEAVY POLYPEPTIDE	M162230	St	Np	0	1			CMT type 2CC M616924+ AD—usual CMT symptoms	Heavy neurofilament, major component of the axonal cytoskeleton	22q12.2
NFKB2	NUCLEAR FACTOR KAPPA-B, SUBUNIT 2	M164012	Si	Aim	0	2			Immunodeficiency, common variable-10 M615577 AD--immunoglobulin deficiency, adrenal insufficiency, alopecia, nail dystrophy, asthma, Chiari malformation, hypothyroidism, growth hormone deficiency, vitiligo, thrombocytopenia, autoimmune disorders	Signal protein involved in B cell development, antibody production, and peripheral lymphoid organ development	10q24.32
NLRC4	NLR FAMILY, CASPASE RECRUITMENT DOMAIN-CONTAINING 4	M606831	Si	Aim	1	0			Autoinflammation with infantile enterocolitis M616050+ AD—short stature, joint pain, muscle aches, fatigue, reactive skin-hives, fatigue, fever episodes, anemia, autoimmune disorders, elevated inflammatory markers	Belongs to the NOD-like receptor family of inflammasomes, part of the innate immune system	2p22.3
NLRP1	NLR FAMILY, LEUCINE-RICH REPEAT, AND PYD-CONTAINING PROTEIN-1	M606636	Si	Aim	0	1			Autoinflammation with arthritis and dyskeratosis M617388+ AD AR--FTT, photophobia, uveitis, thyroiditis/hypothyroidism, joint pain, sweating changes, skin hyperkeratosis, nail changes, fever episodes, elevated inflammatory markers, eosinophils	Homologous to apoptosis-related Ced proteins important for worm development; part of the NOD-like receptor family involved in inflammation, autoimmunity, and caspase-mediated apoptosis	17p13.2
NLRP12	NLR FAMILY, LEUCINE-RICH REPEAT, PYRIN DOMAIN-CONTAINING 12	M609648	Si	Aim	4	3			Familial cold autoinflammatory syndrome 2 M611762 AD—hearing loss, joint pain, headaches, muscle aches, bowel dysmotility, abdominal pain, rashes, hives, fevers	Member of the nucleotide binding domain leucine-rich repeat (NLRP or CATERPILLER protein family) that regulates inflammatory responses	19q13.42
NLRP3	NLR FAMILY, LEUCINE-RICH REPEAT, PYRIN DOMAIN-CONTAINING 3	M606416	Si	Aim	2	2			Muckle-Wells syndrome M191900+ AD-- conjunctivitis, hearing loss, joint pain, muscle aches, rashes, hives, bowel dysmotility, abdominal pain, renal amyloidosis, fevers, elevated inflammatory markers	Pyrin-like protein expressed predominantly in peripheral blood leukocytes	1q44
NOD2	NUCLEOTIDE-BINDING OLIGOMERIZATION DOMAIN PROTEIN 2	M605956	Si	Aim	4	0			Blau syndrome M186580+ AD--uveitis, glaucoma, cataracts, joint pain, skin ulcers-cysts, rashes, dermatitis, joint contractures, inflammatory bowel disease, psoriatic arthritis	Serves as intracellular receptor for bacterial products in monocytes and transduces signals that lead to activation of nuclear factor kappa B (NFKB M605956)	16q12.1
NOTCH1	NOTCH RECEPTOR 1	M190198	Rc	Vs	2	0			Aortic valve disease 1 M109730+ AD--bicuspid aortic valve, aortic stenosis; Adams-Oliver syndrome-5 AD M616028—absent scalp skin, nail changes, heart defects, hernias, brain anomalies, blood clots	Transmembrane receptor, part of a signaling pathway that regulates cell differentiation	9q34.3
NOTCH3	NOTCH RECEPTOR 3	M600276	Si	Vs	1	3			Lateral meningeal syndrome M130720+ AD—hypermobility, bicuspid aortic valve, scoliosis, hernias, vertebral anomalies, wormian bones, hernias, skin keloids, hypotonia, Chiari deformation, lateral meningoceles	Transmembrane protein expressed in vascular smooth muscle that coordinates vascular development in vertebrates	19p13.12
NR3C1	NUCLEAR RECEPTOR SUBFAMILY 3, GROUP C, MEMBER 1	M138040	Rc	Ans	1	0			Glucocorticoid resistance M615962 AD--chronic fatigue, hypertension, anxiety, acne, hirsutism, infertility, precocious puberty, menstrual irregularities	Human glucocorticoid receptor-transcription factor, member of the steroid/thyroid/retinoic acid family of nuclear receptors	5q31.3
NTRK1	NEUROTROPIN TYROSINE KINASE RECEPTOR 1	M191315	Rc	Ans	2	2			Insensitivity to pain, congenital with anhidrosis M256800+ AR, also termed neuropathy, hereditary sensory and autonomic type V M608654 AR—hypoesthesia, fevers, self-mutilating behaviors, osteomyelitis, fractures, skeletal deformities, joint dislocations, bowel dysmotility, dysautonomia, hyperactivity, emotional problems, ID	Tyrosine kinase receptor belonging to the nerve growth factor receptor family with neurotropin ligands	1q23.1
NUBPL	NUCLEOTIDE-BINDING PROTEIN-LIKE PROTEIN; IRON-SULFUR PROTEIN REQUIRED FOR NADH DEHYDROGENASE	M613621	Ad-MtN	Nm	1	0			Mitochondrial complex I deficiency, nuclear type 21 M618242 AR—growth delay, hearing loss, hypotonia, cognitive deficits, brain anomalies, muscle weakness, spasticity, poor balance	Iron-sulfur protein involved in the assembly of respiratory complex I	14q12
ODC1	ORNITHINE DECARBOXYLASE 1	M165640	Ez	Nm	0	1			Bachmann-Bupp syndrome M619075 AD--macrocephaly, facial changes, alopecia, genital changes, hypotonia, muscle weakness, ADHD, ID, short corpus callosum, periventricular cysts	Converts ornithine to putrescine as the first, rate-limiting step of polyamine synthesis	2p25.1
OPA1	MITOCHONDRIAL DYNAMIN-LIKE GTPase	M605290	Ez-MtN	Nm	2	0			Optic atrophy plus syndrome M125250+ AD—hypotonia, ataxia/poor balance, dystonia/spastic paraparesis, optic atrophy, sensorineural deafness, muscle weakness, neuropathy, bowel dysmotility, dysphagia; ?Mitochondrial DNA depletion syndrome 14 (encephalocardiomyopathic type) M616896 AR	Inner mitochondrial membrane protein critical for mitochondrial DNA maintenance and oxidative phosphorylation	3q29
OTC	ORNITHINE CARBAMOYLTRANSFERASE	M300461	Ez-MtN	Ans	0	1			Ornithine transcarbamylase deficiency M311250 XL--FTT, bowel dysmotility, nausea-vomiting, fatigue/lethargy, seizures, stroke, irritability, ID	Nuclear-encoded mitochondrial matrix enzyme, part of the urea cycle	Xp11.4
P3H1	PROLYL 3-HYDROXYLASE	M610339	Ez	Jt	1	0			Osteogenesis imperfecta-8 M610915 AR—short stature, short limbs, bone fragility, fractures, large fontanel, soft skull, scoliosis, barrel chest, leg bowing, motor delays	Member of the collagen prolyl hydroxylase family, enzymes required for proper collagen biosynthesis, folding, and assembly	1p34.2
PAX8	PAIRED BOX GENE 8	M167415	Tf	Athy	0	1			Hypothyroidism, congenital M218700 AD--congenital hypothyroidism with normally sized or ectopic thyroid, FTT, bowel irregularity, fatigue, ID if untreated	Transcription factor required for thyroid follicular cell development and expression of thyroid-specific genes	2q14.1
PHEX	PHOSPHATE-REGULATING ENDOPEPTIDASE HOMOLOG, X-LINKED	M300550	Ez	Bn	1	0			Hypophosphatemic rickets M307800 XLD—FTT, short stature, hearing loss, dental dysplasia, dental caries, frontal bossing, joint pain, bowed limbs, rickets, spinal cord compression	Member of the zinc-dependent endopeptidase family that regulates peptide hormones, decrease renal tubular inorganic phosphorus reabsorbtion to cause rickets	Xp22.11
PHF6	PHD FINGER PROTEIN 6	M300414	Tf	Bn	0	1			Borjeson-Forssman-Lehmann syndrome M301900 XLR--obesity, short stature, facial changes, short fingers, spinal stenosis, scoliosis, kyphosis, Scheuerman-like vertebral changes, severe ID	Plant homeodomain (PHD) protein with zinc finger domains, expressed in the nervous system,	Xq26.2
PHKA1	PHOSPHORYLASE KINASE, MUSCLE, ALPHA-1 SUBUNIT	M311870	Ez	Mu	0	1			Muscle glycogenosis M300559 XLR--muscle weakness, muscle atrophy, muscle aches	Alpha subunit of muscle phosphorylase kinase, key regulator of glycogen metabolism	Xq13.1
PIEZO2	PIEZO-TYPE MECHANOSENSITIVE ION CHANNEL COMPONENT 2	M613629	Mc	Mu	2	0			Arthrogryposis, distal, type 5 M108145+ AD—short stature, prominent ears, strabismus, ptosis, retinal pigmentation, high palate, respiratory difficulties, pectus, scoliosis, finger contractures, club feet, muscle weakness, muscle atrophy	Mechanically activated ion channel that plays a role in light touch and proprioception	18p11.22/.21
PIK3R1	PHOSPHATIDYLINOSITOL 3-KINASE, REGULATORY SUBUNIT 1	M171833	Ez	Jt	3	0			SHORT syndrome M269880+ AR—short stature, hypermobility, thin skin, small jaw, hearing loss, myopia, Rieger small iris-pupil-glaucoma, hypodontia, hernias, dimples, lipoatrophy, insulin resistance	Regulatory subunit of the phosphatidylinositol 3 kinase (PI3K) signaling pathway that coordinates growth, proliferation, and survival of cells	5q13.1
PKD1	POLYCYSTIN 1	M601313	St	Vs	2	0			Polycystic kidney disease 1 M173900 AD--valvular heart disease, intracranial aneurysm, colon diverticula, abdominal wall hernias, renal/liver cysts, renal failure	Polycystin 1 complexes with polycystin 2 and regulates renal tubular structure and function	16p13.3
PKD1L2	POLYCYSTIN 1-LIKE 2	M607894	Si	Vs	1	1			No disease--suggested role in neuromuscular integrity and function	Two isoforms of protein, both in brain and testis, the other in heart and kidney	16q23.2
PKP2	PLAKOPHILIN 2	M602861	Ad	Vs	0	1			Arrhythmogenic right ventricular dysplasia- 9 M609040 AD--usual cardiomyopathy symptoms, ventricular arrhythmia, sudden cardiac death	Desmosomal plakophilins link cadherin cytoplasmic tails to the intermediate filament cytoskeleton	12p11.21
PLA2G7	PHOSPHOLIPASE A2, GROUP VII	M601690	Ez	Aim	1	1			Asthma/atopy susceptibility to M600807+ AD/M147050 AD--asthma	Acetylhydrolase that degrades platelet activating factor, a phospholipid that provokes inflammation by activating neutrophils and increasing vascular permeability	6p12.3
PLCG2	PHOSPHOLIPASE C, GAMMA-2	M600220	Ez	Aim	3	1			Autoinflammation, immune dysregulation syndrome M614878+ AD— ocular inflammation, joint pain, heat-cold sensitivity, skin blisters, bronchiolitis, enterocolitis	Phospholipase with immune and inflammatory actions through control of B and natural killer cells	16q23.3
PLOD1	PROCOLLAGEN-LYSINE, 2-OXOGLUTARATE 5-DIOXYGENASE 1	M153454	Ez	Jt	5	1	0	1	“EDS kyphoscoliotic type-1” M225400 AR—joint laxity, elastic skin, easy bruising, tall, Marfanoid habitus, long fingers, myopia, retinal detachment, scoliosis, flat feet, club feet, hypotonia, muscle weakness	Lysyl hydroxylase that enhances stability of collagen chains	1p36.22
PLOD3	PROCOLLAGEN-LYSINE, 2-OXOGLUTARATE 5-DIOXYGENASE 3	M603066	Ez	Jt	2	1			Lysyl hydroxylase 3 deficiency M612394 AR--fetal and postnatal growth delay, flat face, shallow orbits, J-shaped sella, myopia, cerebral aneurysm, scoliosis, contractures, club feet, muscle atrophy	Enzyme that hydroxylates lysines in collagens during fiber assembly	7q22.1
PMP22	PERIPHERAL MYELIN PROTEIN 22	M601097	St	Np	2	0			CMT type 1A M118220+ AD—usual CMT symptoms with cold-induced muscle cramps	Encodes a 22-kD protein that comprises 2 to 5% of peripheral nervous system myelin, produced primarily by Schwann cells and present in most myelinated fibers of the peripheral nervous system	17p12
POLGa	POLYMERASE, DNA, GAMMA	M174763	Ez-MtN	Ans	14	3	2	0	Mitochondrial DNA depletion syndrome 4B (MNGIE type) M613662+ AR, AD—bowel dysmotility, weight loss, abdominal pain, seizures, hearing loss, muscle weakness, muscle aches, ataxia/poor balance, usual cardiomyopathy symptoms	Mitochondrial DNA polymerase, associates with nucleoids containing 5-7 mitochondrial genomes, has an exonuclease activity that facilitates proof-reading	15q26.1
PPOX	PROTOPORPHYRINOGEN OXIDASE	M600923	Ez	Apor	1	0			Variegate porphyria M176200 AD--bowel dysmotility, abdominal pain, skin blisters, skin pigmentation, unusual scars with sun exposure, joint pain, anxiety, seizures, neuropathy, muscle weakness, hyponatremia	Penultimate enzyme in the heme biosynthetic pathway, converting protoporphyrinogen to protoporphyrin IX	1q23.3
PPT1	PALMITOYL-PROTEIN THIOESTERASE 1 p.M57NfsX45 c.169dupA Heterozygous	M600722	Ez	Nm	1	0			Ceroid lipofuscinosis, neuronal, 1 M256730 AR—microcephaly, optic atrophy hypotonia, ataxia, myoclonus, irritability, sleep issues, depression	Small glycoprotein that removes palmitate groups from cysteine residues in lipid-modified proteins	1p34.2
PRKAG2	PROTEIN KINASE, AMP-ACTIVATED, NONCATALYTIC, GAMMA-2	M602743	Ez	VsCm	0	1			Cardiomyopathy, hypertrophic 6 M600858+ AD--usual cardiomyopathy symptoms, arrhythmia, sudden death	Serine-threonine protein kinase that is activated by cellular stresses to increase AMP and decrease ATP levels	7q36.1
PRRT2	PROLINE-RICH TRANSMEMBRANE PROTEIN 2	M614386	Mc	Nc	1	0			Convulsions, familial infantile, with paroxysmal choreoathetosis M602066+ AD—seizures, choreoathetosis movements, anxiety, dystonia, muscle weakness	Proline-rich transmembrane protein of unknown function with expression in central nervous system	16p11.2
PYGM	GLYCOGEN PHOSPHORYLASE, MUSCLE	M611142	Ez	Mu	1	0			McArdle disease M232600 AR—muscle weakness, muscle aches, exercise intolerance, rhabdomyolysis, myoglobinuria	Muscle glycogen phosphorylase	11q13.1
RBM20	RNA-BINDING MOTIF PROTEIN 20	M613171	Tf	VsCm	0	1			Cardiomyopathy, dilated, 1DD 613172 AD--usual cardiomyopathy symptoms, ventricular arrhythmia, sudden cardiac death	Contains an RNA recognition motif-1 (RRM1), an arginine/serine (RS)-rich domain, and a U1-type zinc finger domain. The combination of RRM1 and RS domains is characteristic of spliceosomal proteins	10q25.2-
RET	RET PROTOONCOGENE	M164761	Rc	Ans	1	0			Multiple endocrine neoplasia IIB M162300+ AD—Marfanoid habitus, joint laxity, pectus, scoliosis, flat feet, hypotonia, feeding difficulties, bowel dysmotility, myopathy, neuromas of the cornea-lips-tongue, hypothyroidism, goiter, adrenal-thyroid tumors	Receptor tyrosine kinase, a cell-surface molecule that transduce signals for cell growth and differentiation	10q11.21
RIN2	RAS AND RAB INTERACTOR 2	M610222	Si	Sn	1	3			MACS syndrome M613075 AR--acronym for Macrocephaly, Alopecia, Cutis laxa, Scoliosis--pectus, fractures, flat feet, hypermobility, hypotonia, aortic dilation, hernia	Interacts with Ras as a binding partner to the RAB5 small GTPases that are involved in endocytosis	20p11.23
RPS6KA3	RIBOSOMAL PROTEIN S6 KINASE A3	M300075	Ez	Nc	0	1			Coffin-Lowry syndrome M303600+ XLD--FTT, short stature, microcephaly, hearing loss, facial changes, high palate, hypermobility, lax skin, reactive skin, pectus, scoliosis, kyphosis, flat feet, hernias, rectal-uterine prolapse, hypotonia, seizures, ID	Member of of the RSK (ribosomal S6 kinase) family, growth factor-regulated serine/threonine kinases highly expressed in brain and involved in cell cycle progression and survival	Xp22.12
RS1	RETINOSCHISIN	M300839	Ad	Nc	1	0			Retinoschisis X312700 XLR—retinal detachment, retinoschisis, macular degeneration, progressive vision loss in midlife	A secretory protein expressed only in retina that likely functions in cell adhesion and cell-cell interactions	Xp22.13
RTEL1	REGULATOR OF TELOMERE ELONGATION HELICASE 1	M608833	Ez	Sn	1	0			Dyskeratosis congenita AD-4 M615190+ AD, AR—FTT, short stature, microcephaly, respiratory difficulties, bowel dysmotility, esophageal stenosis, lucent skin, pigmented skin, nail dystrophy, immune (B-cell) deficiency, marrow failure, small cerebellum, ID	DNA helicase that influences replication at the telomere, mutations reducing telomere length	20q13.33
RYR1	RYANODINE RECEPTOR 1	M180901	Rc	Mu	3	0			King-Denborough syndrome M619542+ AD--myopathic facies, hypermobility, tachycardia, arrhythmia, clotting disorder, easy bruising, kyphoscoliosis, lordosis, hypotension, hyperthermia/heat sensitivity, muscle weakness, muscle atrophy, rhabdomyolysis, myoglobinuria	Skeletal muscle ryanodine receptor, a calcium release channel of the sarcoplasmic reticulum and bridging structure connecting the sarcoplasmic reticulum and transverse tubule	19q13.2
RYR2	RYANODINE RECEPTOR 2	M180902	Rc	Mu	3	1			Ventricular tachycardia, adrenergic polymorphic-1 M604772+ AD—ventricular tachycardia/arrhythmia--exercise, stress, or catecholamine induced; syncope, seizures, sudden cardiac death, may occur in youths with normal hearts	Major calcium channel protein in the membrane of the sarcoplasmic reticulum, participates in cardiac muscle calcium storage	1q43
SALL1	SAL-LIKE 1	M602218	Tf	Bn	0	1			Townes-Brocks branchiootorenal-like syndrome M107480+ AD--microcephaly, hearing loss, facial changes, cardiac defects, bowel dysmotility, imperforate anus, hernias, genital defects, cystic kidneys, finger-thumb anomalies, hypothyroidism, ID	Transcription factor homologous to the regionally expressed homeotic gene spalt (sal) of Drosophila that specifies segment identity	16q12.1
SCN10A	SODIUM VOLTAGE-GATED CHANNEL, ALPHA SUBUNIT 10	M604427	Mc	Ns	5	2			Episodic pain syndrome, familial- 2 M615551 AD--reactive skin, erythema, sensory neuropathy, burning pain, hyperesthesia, small fiber neuropathy	Sodium ion channel expressed in sensory neurons, ventricular myocaridum, and the cardiac conduction system	3p22.2
SCN11A	SODIUM VOLTAGE-GATED CHANNEL, ALPHA SUBUNIT 11	M604385	Mc	Ns	4	0			Neuropathy, hereditary sensory and autonomic, type VII M615548+ AD—bowel dysmotility, reactive skin, pruritis, unusual scars from injury, hypoesthesia, muscle weakness, increased sweating, fractures, slow healing, dysautonomia	Voltage-gated sodium channel expressed in nociceptive neurons of dorsal root and trigeminal ganglia, major effector of peripheral pain from inflammation	3p22.2
SCN2B	SODIUM VOLTAGE-GATED CHANNEL, BETA SUBUNIT 2	M601327	Mc	Vs	0	1			Atrial fibrillation, familial-14 M615378 AD--hypertension, tachycardia, arrhythmia, atrial fibrillation, S-T segment elevation	Glycoprotein with extracellular domains similar to the contactin neural adhesion molecules, expressed in the nervous system	11q23.3
SCN4A	SODIUM VOLTAGE-GATED CHANNEL, ALPHA SUBUNIT 4	M603967	Mc	Mu	2	0			Paramyotonia congenita M168300+ AD—Respiratory difficulties,feeding difficulties, grip and percussion myotonia, hypotonia, muscle weakness, muscle aches	Sodium channel subunit expressed in muscle and brain	17q23.2
SCN4B	SODIUM VOLTAGE-GATED CHANNEL, BETA SUBUNIT 4	M608256	Mc	Vs	1	0			Long QT syndrome-10 M611819+ AD—arrhythmia, atrial fibrillation, risk of sudden death with exercise	Beta-subunit of the sodium channel complex, expressed in neurons of the brain, spinal cord, and cardiac conduction system	11q23.3
SCN5A	SODIUM VOLTAGE-GATED CHANNEL, ALPHA SUBUNIT 5	M600163	Mc	Ns	2	0			Brugada syndrome 1 M601144+ AD--arrhythmia, increased risk for syncope, ventricular tachycardia, sudden cardiac death	Sodium channel with different fetal and adult isoforms	3p22.2
SCN9A	SODIUM VOLTAGE-GATED CHANNEL, ALPHA SUBUNIT 9	M603415	Mc	Ns	7	4			Neuropathy, hereditary sensory and autonomic, type IID M243000+ AR--anosmia, hearing loss, hypoesthesia, joint pain, fractures, bladder issues, skin ulcers, poor healing, bowel dysmotility, dysautonomia; Erythermalgia, primary M133020 AD--reactive skin, TMJ issues, muscle aches, heat intolerance, sensory deficits	Voltage-gated sodium channel enriched in nociceptive and sympathetic neurons of the peripheral nervous system	2q24.3
(SEPT9)	SEPTIN 9 (in parentheses to avoid sorting as number)	M604061	Ez	Ns	0	1			Amyotrophy, hereditary neuralgic M162100 AD--short stature, muscle aches/pain arms-shoulders, amyotrophy shortly after onset pain--recurrent focal neuropathy, hypoesthesia, paresthesia, craniofacial features, bifid uvula or cleft palate, partial syndactyly of fingers/toes	GTPase that interacts with the cytoskeleton and functions in cytokinesis and cell cycle control	17q25.3
SERPINA6	SERPIN PEPTIDASE INHIBITOR, CLADE A, MEMBER 6; CORTICOSTEROBINDING GLOBULIN	M122500	St	Ans	1	1			Corticosteroid-binding globulin deficiency M611489+ AD, AR--hypotension, hypertension, fatigue, muscle weakness, decreased cortisol, many are asymptomatic	Serine protease inhibitor with homology to alpha-1-antitrypsin, is a cortisol-binding globulin	14q32.13
SETX	SENATAXIN	M608465	Ez	Nm	0	1			Spinocerebellar ataxia, AR, with axonal neuropathy 2 M606002--nystagmus, strabismus, telangiectasia, bowel dysmotility, dysphagia, scoliosis, high arches, ataxia/poor balance, dysarthria, neurosensory changes	RNA helicase splicing and termination of transfer, small nuclear, and nucleolar RNAs	9q34.13
SH3TC2	SH3 DOMAIN AND TETRATRICOPEPTIDE REPEAT DOMAIN 2 SH3TC2 p.R954X with Csens-aut-MT4C Fam0T6; FIG4 p.D351H new Fam0 aa2e2i2; NOTCH3 p.V92L 1/57,508 (0.002%) alleles Lek et al Fam0aa0e0 SH3TC2 gene encodes protein expressed in the Schwann cells of peripheral nerves, i myelination or axoglial interactions (MIM: 608206). variants in SH3TC2 have been reported in association with AR Csens-aut-MT4C; mono…	M608206	St	Np	1	0			CMT type 4C M601596+ AR—usual CMT symptoms with facial weakness, muscle weakness, hearing loss, nystagmus	Plasma membrane protein expressed in the Schwann cells of peripheral nerves	5q32
SKI	SKI PROTOONCOGENE	M164780	Tf	Vs	1	0			Shprintzen-Goldberg syndrome M182212 AD—microcephaly, myopia, facial changes, high palate, hypermobility, lax skin, MVP, aortic dilation, arterial tortuosity, respiratory difficulties, bowel dysmotility, pectus, contractures, osteomalacia, hernias, long fingers, hypotonia, Chiari deformation, ID	Involved in functional complex with SMADs (sma c. elegans protein, mad fly protein) that regulates TGFB, activin, and bone morphogenetic protein, expressed in bone and vessel walls	1p36.33/.32
SLC12A3	SOLUTE CARRIER FAMILY 12 (SODIUM/CHLORIDE TRANSPORTER), MEMBER 3	M600968	Mc	GU	0	2			Gitelman syndrome M263800 AR--hypotension, muscle weakness, abdominal pain, vomiting, later renal disease	Thiazide-sensitive sodium-chloride cotransporter in the luminal membrane of the renal distal convoluted tubule	16q13
SLC26A4	SOLUTE CARRIER FAMILY 26, MEMBER 4	M605646	Mc	Athy	0	2			Pendred syndrome M274600 AR—sensorineural deafness, hypothyroidism, goiter	Pendrin functions as transporter of chloride and iodide	7q22.3
SLC6A2	SOLUTE CARRIER FAMILY 6 (NEUROTRANSMITTER TRANSPORTER, NORADRENALINE), MEMBER 2 intolerance is characterized by high plasma norepinephrine concentrations, postural tachycardia, lightheadedness, syncope, fatigue, and an altered mental state (Shannon et al., 2000)	M604715	Mc	Ans	3	1			? Orthostatic intolerance M604715--increased plasma norepinephrine, postural tachycardia, dizziness, syncope, fatigue, brain fog, anxiety	Neurotransmitter transporter regulates norepinephrine homeostasis by reuptake of norepinephrine into presynaptic terminals	16q12.2
SLC6A8	SOLUTE CARRIER FAMILY 6 (NEUROTRANSMITTER TRANSPORTER, CREATINE), MEMBER 8	M300036	Mc	Ans	1	0			Cerebral creatine deficiency syndrome 1 M300352 XLR—FTT, short stature, microcephaly, facial changes, strabismus, ptosis, hypermobility, high arches, bowel dysmotility, megacolon, hypotonia, poor balance-gait issues, dystonia, seizures, muscle weakness, ADHD, autism, ID	Sodium-dependent transporter of creatine in muscle cells, part of the creatine-phosphocreatine shuttle that provides energy for cardiac and skeletal muscle	Xq28
SLFN14	SCHLAFEN FAMILY, MEMBER 14	M614958	Si	Clot	0	1			Bleeding disorder, platelet-type, 20 M616913 AD—nose and gum bleeding, easy bruising, menorrhagia	Member of Schlafen SLFN family with a putative ATPase domain, expressed in megakaryocytes with additional regulation of cell growth and T-cell development	17q12
SNAPC4	SMALL NUCLEAR RNA-ACTIVATING PROTEIN COMPLEX, POLYPEPTIDE 4	M602777	Tf	Aim	0	1			No disease--SNPs may be associated with ankylosing spondylitis	Subunit of SNAPc protein complex needed for snRNA gene transcription by RNA polymerases II and III	9q34.3
SOS1	SOS RAS/RAC GUANINE NUCLEOTIDE EXCHANGE FACTOR 1; SON OF SEVENLESS, DROSOPHILA, HOMOLOG 1	M182530	Si	Jt	0	1			Noonan syndrome-4 M610733+ AD--macrocephaly, facial changes, blue sclerae, high palate, dental issues, web neck, pectus, elbow deformation, lucent skin, ectodermal dysplasia, easy bruising, cardiac septal defects	RAS genes encode membrane-bound guanine nucleotide-binding proteins that control cell growth and differentiation	2p22.1
SPTLC2	SERINE PALMITOYLTRANSFERASE, LONG-CHAIN BASE SUBUNIT 2	M605713	Ez	Ans	1	1			Neuropathy, hereditary sensory and autonomic, type IC M613640 AD—macular telangiectasia, osteomyelitis, autoamputation, toeing-in, high arches, sensory neuropathy, sweating decrease, muscle weakness and atrophy, skin ulcers, slow healing, sensory deficits, tremors, dysautonomia	Key enzyme in sphingolipid biosynthesis, pyridoxal-5-prime-phosphate-dependent condensation of L-serine and palmitoyl-CoA to form 3-oxosphinganine	14q24.3
STAT1	SIGNAL TRANSDUCER AND ACTIVATOR OF TRANSCRIPTION 1	M600555	Tf	Aim	1	0			Immunodeficiency 31A M614892+ AD/31C chronic mucocutaneous candidiasis, M614162 AD—short stature, immunodeficiency, recurrent candida and herpes simplex infections, respiratory difficulties, bowel dysmotility, intracranial aneurysms	Part of the STAT transcription factor family, involved with cytokine, interferon, and growth factor responses	2q32.2
STXBP1	SYNTAXIN-BINDING PROTEIN 1	M602926	Ad	Nc	1	0			Developmental and epileptic encephalopathy-4 M612164 AD--seizures, delayed myelination, agenesis corpus callosum, cortical atrophy, hypotonia, tremor, dystonia, choreiform movements, ID, autism	Membrane trafficking protein in brain, functions in vesicular docking and fusion	9q34.11
SURF1	SURFEIT 1	M185620	St-MtN	Np	0	1			Charcot-Marie-Tooth disease, type 4K M616684+ AR--usual CMT symptoms, hearing loss, nystagmus, kyphoscoliosis	Assembly factor for mitochondrial complex IV, the terminal component of the mitochondrial respiratory chain	9q34.2
SYMPK	SYMPLEKIN	M602388	Ad	Aim	1	0			No disease-possible role in celiac disease	Associated with tight junctions with possible role in mRNA polyadenylation	19q13.32
SYNE1	SPECTRIN REPEAT-CONTAINING NUCLEAR ENVELOPE PROTEIN 1	M608441	St	Mu	1	1			Emery-Dreifuss muscular dystrophy 4 M612998+ AD--muscle weakness, heart dilation, ventricular septal hypertrophy,	Nesprin-1, a nuclear envelope protein with spectrin repeats that links nuclear plasma membranes to the actin cytoskeleton	6q25.2
SYNE2	SPECTRIN REPEAT-CONTAINING NUCLEAR ENVELOPE PROTEIN 2	M608442	St	Mu	0	1			Emery-Dreifuss muscular dystrophy 5 M612999 AD--usual cardiomyopathy symptoms, arrhthymia, respiratory difficulties, muscle weakness, muscle atrophy, onset in childhood	Nesprin 2 is a nuclear envelope protein with spectrin repeats and a transmembrane domain, expressed in pancreas, heart, and skeletal muscle	14q23.2
TBX6	T-BOX TRANSCRIPTION FACTOR 6	M602427	Tf	Bn	1	0			Spondylocostal dysostosis-5 M122600 AD—short stature, short neck and chest, pectus, scoliosis, rib anomalies, vertebral anomalies, syringomyelia	Involved in somitogenesis and specifically the development of the vertebral column	16p11.2
TBXAS1	THROMBOXANE A SYNTHASE 1	M274180	Ez	Bn	1	0			Ghosal hematodiaphyseal syndrome M231095 AR--Increased bone density, corticosteroid-sensitive anemia, thrombocytopenia, bone dysplasia/osteomalacia	A cytochrome P450 enzyme that converts prostaglandin endoperoxide into thromboxane A2, a potent vasoconstrictor and inducer of platelet aggregation-hemostasis	7q34
TCF20	TRANSCRIPTION FACTOR 20; STROMELYSIN 1 PDGF-RESPONSIVE ELEMENT-BINDING PROTEIN	M603107	Tf	Nc	1	0			Variable ID and behavioral abnormalities M618430 AD--tall stature, feeding difficulties, myopia, scoliosis, bowel irregularity, myopia, toeing-in, flat feet, autisim, ID	Likely transcriptional co-regulator related to intellectual disability	22q13.2
TFG	TRAFFICKING FROM ER TO GOLGI REGULATOR	M602498	Si	Ans	0	1			Hereditary motor and sensory neuropathy, Okinawa type M604484+ AD--muscle weakness, muscle atrophy, muscle aches, distal motor and sensory neuropathy, hyperlipidemia	Involved in regulating the structure/function of the endoplasmic reticulum and its associated microtubules	3q12.2
TG	THYROGLOBULIN	M188450	Si	Athy	1	4	0	1	Thyroid dyshormonogenesis-3 M274700+ AR—congenital hypothyroidism, goiter, risk for thyroid cancer, ID if untreated	Thyroglobulin is the glycoprotein precursor to the thyroid hormones T3 (triiodothyronine) and T4 (tetraiodothyronine)	8q24.22
TGFB2	TRANSFORMING GROWTH FACTOR, BETA-2	M190220	Si	Vs	3	0			Loeys-Dietz syndrome-4 M614816 AD—tall, facial changes, joint laxity, skin striae, easy bruising, respiratory difficulties, MVP, aortic aneurysm-dissection, arterial tortuosity, long fingers, scoliosis, flat feet, club feet, hernias, dural ectasia	One of theTGFB family of growth factor proteins involved in regulating cellular proliferation and differentiation of many cell types	1q41
TGFB3	TRANSFORMING GROWTH FACTOR, BETA-3	M190230	Rc	Vs	1	0			Loeys-Dietz syndrome-5 M615582+ AD—FTT, tall stature, facial changes, long face, high palate, blue sclerae, hypermobility, soft skin, lucent skin, easy bruising, MVP, septal defects, arrhythmia, aortic aneurysm-dissection, long fingers, scoliosis, pectus, club feet, flat feet, hernias, hypotonia	Member of the TGFB family of growth factors	14q24.3
TGFBR1	TRANSFORMING GROWTH FACTOR-BETA RECEPTOR, TYPE Ic	M190181	Rc	Vs	4	0			Loeys-Dietz syndrome 1 M609192+ AD—angular build, facial changes, blue sclerae, joint laxity, soft skin, lucent skin, septal defects, MVP, aortic aneurysm-dissection, arterial tortuosity, pectus, long fingers, club feet, Chiari, hydrocephalus, rare ID	Serine-threonine protein kinase receptor for TGFB growth factors	9q22.33
TGFBR2	TRANSFORMING GROWTH FACTOR-BETA RECEPTOR, TYPE II	M190220	Rc	Vs	4	1			Loeys-Dietz syndrome 2 M610168+ AD—Tall stature, angular build, facial changes, blue sclerae, strabismus, joint laxity, soft skin, lucent skin, septal defects, MVP, aneurysms, arterial tortuosity, pectus, hernias, osteoporosis, fractures, long fingers, limb contractures, club feet, Chiari deformation, rare ID	Serine-threonine protein kinase receptor for TGFB growth factors	3p24.1
THPO	THROMBOPOIETIN MEGAKARYOCYTE GROWTH AND DEVELOPMENT FACTOR	M600044	Si	Clot	0	1			Thrombocythemia- 1 M187950 AD--clotting, bleeding, easy bruising, thrombocytopenia	Encodes the cytokine thrombopoietin, an important regulator of platelet production and megakaryopoiesis	3q27.1
THRA	THYROID HORMONE RECEPTOR, ALPHA-1	M190120	Rc	Athy	1	0			Hypothyroidism, congenital nongoitrous-6 M614450 AD--FTT, macrocephaly, facial changes, macroglossia, delayed tooth eruption, bradycardia, hypotension, arterial tortuosity, bowel dysmotility, congenital hip dislocation, hypotonia, poor balance-wide gait, congenital hypothyroidism with normally sized thyroid,	Nuclear receptors that mediate thyroid hormone actions, complexing with retinoid X receptors at target DNA binding sites	17q21.1
THRB	THYROID HORMONE RECEPTOR, BETA	M190160	Rc	Athy	1	0			Thyroid hormone resistance M188570+ AD--tachycardia, delayed speech, ADHD, goiter, hypothyroidism	Nuclear thyroid hormone receptor	3p24.2
TICAM1	TIR DOMAIN-CONTAINING ADAPTOR MOLECULE 1	M607601	Si	Aim	0	1			{Encephalopathy, acute, infection-induced (herpes-specific), susceptibility to-6} M614850+ AD, AR--encephalitis, impaired response to herpes infection	A toll/IL1R-TIR domain-containing adaptor molecule that induces interferon-beta, specifically interacts with TLR3 and activates nuclear factor kappa-B (NFKB)	19p13.3
TIMP1	TISSUE INHIBITOR OF METALLOPROTEINASE 1	M305370	Ad	Vs	0	1			No disease--variants at higher frequency in abdominal aortic aneurysm compared to controls	Collagenase inhibitor that regulates interstitial collagenase and connective tissue metalloendoproteases	Xp11.3/.2
TMPRSS6	TRANSMEMBRANE PROTEASE, SERINE 6	M609862	Ez	Ans	0	1			Iron-refractory iron deficiency anemia M206200 AR--iron malabsorption, iron deficiency, anemia (but cleaves hemojuvelin causing hemochromatosis 2A)	Serine protease that represses hepcidin manufacture by cleaving membrane-bound hemojuvelin	22q12.3
TNFAIP3	TUMOR NECROSIS FACTOR-ALPHA-INDUCED PROTEIN 3	M191163	Tf	Aim	0	1			Autoinflammatory syndrome, familial, Behcet-like M616744 AD--uveitis, oral/genital skin ulcers, joint pain, rash, anemia, thrombocytopenia, periodic fevers, autoantibodies	Ubiquitin-editing enzyme that inhibits nuclear factor kappa-B activity and inflammation	6q23.3
TNFRSF13B	TUMOR NECROSIS FACTOR RECEPTOR SUPERFAMILY, MEMBER 13B	M604907	Rc	Aim	1	2			Immunodeficiency, common variable-2 M240500 AD, AR—conjunctivitis, asthma/bronchitis, bowel dysmotility, recurrent infections, decreased immunoglobulins, immune deficiency	Transmembrane activator expressed on the surface of B-cells, mediates isotype B-cell switching	17p11.2
TNFRSF6B	TUMOR NECROSIS FACTOR RECEPTOR SUPERFAMILY, MEMBER 6B	M603361	Rc	Aim	0	2			No disease, may have role in the pathogenesis of systemic lupus erythematosus	Secreted molecule that functions by neutralizing members of the TNF superfamily and preventing cell death	20q13.33
TNNI3	TROPONIN I, CARDIAC	M191044	St	VsCm	0	1			Cardiomyopathy, hypertrophic-7 M613690+ AD--usual cardiomyopathy symptoms, arrhythmia, atrial fibrillation, sudden cardiac death	One of 3 subunits with troponin T and C) that form troponin complexes within the thin filaments of striated muscle	19q13.42
TNNT2	TROPONIN T2, CARDIAC	M191045	St	Mu	1	1			Cardiomyopathy, familial restrictive-3 M612422+ AD—usual cardiomyopathy symptoms, heart failure, risk of sudden death	Troponin T is the tropomyosin binding subunit of troponin, a complex that regulates muscle contraction	1q32.1
TNPO3	TRANSPORTIN 3	M610032	Mc	Mu	1	0			Muscular dystrophy, limb-girdle, AD-2 M608423 AD--Shoulder subluxations, joint contractures, rigid spine, respiratory difficulties, distal muscle weakness, muscle atrophy, poor balance	A nuclear transport protein in skeletal muscle, transports serine/arginine-rich proteins that control mRNA splicing	7q32.1
TNXB	TENASCIN XB	M600985	St	Jt	7	3			“EDS classic-like-1” M606408+ AR—hypermobility, joint pain, subluxations, easy bruising, soft skin, lax skin, MVP, aortic valve anomaly, bladder issues, proximal muscle weakness, muscle atrophy, genital defects in patients with contiguous CYP21A2 gene deletion	Glycoprotein of the extracellular matrix having prominent expression during embryogenetic tissue interactions, overexpressed in many tumors	6p21.33/.32
TP53	TUMOR PROTEIN p53	M191170	Tf	Aim	0	1			Bone marrow failure syndrome 5 M618165+ AD--FTT, microcephaly, tooth defects, reactive skin with reticular pigment, anemia, red cell aplasia, hypogammaglobulinemia, immune deficiency, ID, onset early infancy; Li-Fraumeni syndrome M151623 AD	Transcription factor responding to stresses to regulating many processes including cell cycle arrest, apoptosis, DNA repair, and carcinogenesis	17p13.1
TRPA1	TRANSIENT RECEPTOR POTENTIAL CATION CHANNEL, SUBFAMILY A, MEMBER	M604775	Mc	Ans	1	0			?Episodic pain syndrome, familial-1 M615040 AD—joint pain, muscle aches, reactive skin, hyperesthesia, tachycardia, respiratory difficulties, fatigue	Cation channel expressed in primary afferent nociceptors, similarity to calcium channel genes	18q21.11
TRPM1	TRANSIENT RECEPTOR POTENTIAL CATION CHANNEL, SUBFAMILY M, MEMBER 1	M603576	Mc	Ns	0	1			Night blindness, congenital stationary (complete), 1C M613216 AR--night blindness with otherwise normal vision	Member of the melastatin-related transient receptor (TRPM) channel family, calcium-permeable cation channels, overexpressed in pigmented melanocytes	15q13.3
TRPM4	TRANSIENT RECEPTOR POTENTIAL CATION CHANNEL, SUBFAMILY M, MEMBER 4	M606936	Mc	Vs	0	1			Progressive familial heart block, type IB M604559+ AD--arrhythmia, bradycardia, heart block, need for pacemaker; Erythrokeratodermia variabilis et progressiva 6 M618531 AD--reactive skin, erythematous plaques, perivascular inflammation	Also member of the melastatin-related receptor family, a calcium-activated cation channel that regulates intracellular calcium concentration, expressed in cardiac Purkinje fibers	19q13.33
TRPV4	TRANSIENT RECEPTOR POTENTIAL CATION CHANNEL, SUBFAMILY V, MEMBER 4	M605427	Mc	Ans	0	1			Charcot-Marie-Tooth/hereditary motor and sensory neuropathy, type IIc M606071+ AD--usual CMT symptoms, short stature, hearing loss, hoarse voice, sleep issues, bladder issues, scoliosis	Mediates calcium flux in response to physical, chemical, and hormonal stimuli in cilated epithelium	12q24.11
TSHR	THYROSTIMULATING HORMONE RECEPTOR	M603372	Rc	Athy	1	0			Hyperthyroidism, nonautoimmune M609152 AD—low birth weight, tachycardia, advanced bone age, speech delay, intellectual disability, sleep difficulties, speech delay, ID, hyperthyroidism, later hypothyroidism,	Thyroid hormone receptor that activates cAMP in presence of thyroid hormone, the antigen targeted by antibodies in Graves disease	14q31.1
TTN	TITIN	M188840	St	Vs	0	2			Muscular dystrophy, limb-girdle, AR-10 M608807+ AR--muscle weakness, muscle atrophy; Cardiomyopathy, familial hypertrophic 9 M613765--usual cardiomyopathy symptoms	A giant muscle protein expressed in cardiac and skeletal muscle, functions in muscle assembly, force transmission, and maintenance of resting tension	2q31.2
TTR	TRANSTHYRETIN	M176300	St	Ans	0	1			Amyloidosis, transthyretin-related M105210+ AD--vision loss, nystagmus, usual cardiomyopathy symptoms, hypotension, arrhythmia, heart block, bowel dysmotility-irregularity, bladder issues, headache, tremor, neuropathy, poor balance-ataxia, myopathy, muscle weakness, muscle atrophy, dysautonomia	Serum and cerebrospinal fluid protein that transports retinol-binding protein and thyroxine	18q12.1
TYMP	THYMIDINE PHOSPHORYLASE	M131222	EzMtN	Ans	1	2			Mitochondrial DNA depletion syndrome 1 (MNGIE type) M603041 AR—weight loss, hearing loss, ptosis, bowel dysmotility, abdominal pain, muscle weakness, muscle atrophy, motor-sensory neuropathy, lactic acidosis	Important role in nucleoside metabolism by phosphoryating thymidine and regulating its availability for DNA synthesis	22q13.33
UBE2G2	UBIQUITIN-CONJUGATING ENZYME E2G	M603124	Ez	Nm	2	0			No disease--expression in brain, muscle, bone	Conjugation of target proteins to ubiquitin by enzymes like UBE2G2 is an essential step in the proteasome-dependent degradation process	21q22.3
UBE4B	UBIQUITINATION FACTOR E4B	M613565	Ez	Nm	1	1			No disease--expression in brain and muscle	Involved in endosomal sorting and routing of proteins for lysosomal degradation	1p36.22
UGGT2	UDP-GLUCOSE: GLYCOPROTEIN GLUCOSYLTRANSFERASE 2	M605898	Si	Nm	1	0			No disease--regulating protein transport out of ER, broad expression including brain, muscle, heart, and kidney	Soluble protein of the ER, selectively re-glucosylates unfolded glycoproteins and thus regulates protein transport out of the ER	13q32.1
UMOD	UROMODULIN	M191845	St	GU	1	0			Tubulointerstitial kidney disease, AD-1 M162000 AD--hypertension, renal cysts and failure, hyperuricemia, gout	Also known as Tamm-Horsfall protein, most abundant in urine, one of 3 urinary glycoproteins (uropontin, nephrocalcin) affecting formation of calcium-containing kidney stones, ay have role in innate immunity	16p12.3
VCP	VALOSIN-CONTAINING PROTEIN	M601023	Ez	Np	0	1			Charcot-Marie-Tooth disease, type 2Y M616687+ AD--usual CMT symptoms	ATPase of the ubiquitin-protease system involved in multiple cellular processes including protein degradation	9p13.3
VPS13C	VACUOLAR PROTEIN SORTING 13 HOMOLOG C	M608879	Si-MtN	Nc	1	1			Parkinson disease-23 M616840 AR—bladder issues, Parkinson symptoms (rigidity, akinesia, tremors, dystonia), dysautonomia, dementia	The vaculolar sorting protein (from homology to yeast version) is localized to the early endosomes, Golgi, ER, and the outer mitochondrial membrane	15q22.2
VWF	VON WILLEBRAND FACTOR	M613160	Si	Clot	11	7			von Willebrand disease, type 1 M193400+ AD, AR—epistaxis, easy bruising, mucocutaneous bleeding, menorrhagia, defect of platelet aggregation	A large multimeric glycoprotein that plays a central role in platelet-blood vessel coagulation	12p13.31
WNT10A	WINGLESS TYPE FAMILY MEMBER 10A	M606268	Si	Sn	4	2			WNT10A-related ectodermal dysplasia) M257980+ AR—smooth tongue, dry skin-keratosis pilaris, decreased sweating, sparse hair, hypodontia, absent and dystrophic nails	A signal protein that functions in ectodermal and tooth development	2q35
ZFHX3	ZINC FINGER HOMEOBOX	M104155	Tf	Nc	1	0			Prostate cancer, somatic M176807 somatic-- ZFHX3 mutations occur in prostate cancer	Also called alpha-fetoprotein enhancer-binding protein, binds to an enhancer of AFP expression; Prostate cancer, somatic M176807; a regulator of circadian rhythms, sleep homeostasis, and pituitary development; association with atrial fibrillation (Benjamin et al., 2009)	16q22.2/.3
ZNF469	ZINC FINGER PROTEIN 469	M612078	Tf	Jt	2	2			Brittle cornea syndrome-1 M229200 AR--corneal ruptures, joint laxity, tall, Marfanoid habitus, blue sclerae, unusual scars, molluscoid pseudotumors, lax skin, red hair	Has five zinc-finger domains, mutations down-regulating COL4, COL11, and TGFB2 genes	16q24.2
ZNF644	ZINC FINGER PROTEIN 644	M614159	Tf	Ns	0	1			Myopia 21 M614167 AD--severe myopia, retinal pigmentation, onset before age 7 years	Member of the Kruppel C2H2-type zinc-finger protein family, suggesting function as a transcription factor, expressed in retinal pigment epithelium	1p22.2
317 genes
Genes with variants judged relevant to other disorders
CFTR	CYSTIC FIBROSIS TRANSMEMBRANE CONDUCTANCE REGULATOR	M602421	Mc	GU	0	3			Absence of vas deferens M277180+ AR; Cystic fibrosis M219700 AR--respiratory difficulties, bowel dysmotility; {Pancreatitis, hereditary} M167800 AD	ATP-binding cassette (ABC) transporter that functions as a low conductance chloride channel regulated by ATP binding	7q31.2
CHD2	CHROMODOMAIN HELICASE DNA-BINDING PROTEIN 2	M602119	Ez	Nc	0	1			Developmental and epileptic encephalopathy-94 M615369 AD--photosensitivity, myoclonic and atonic seizures, ID, regression	Chromodomain helicase DNA-binding protein thought to be involved in chromatin remodeling	15q26.1
CNKSR2	CONNECTOR ENHANCER OF KINASE SUPPRESSOR OF RAS 2	M300724	Si	Nc	0	1			Mental retardation, X-linked, syndromic, Houge type M301008 XL—developmental and speech delays, seizures, ADHD, impulsivity	Exclusively expressed in the brain, may regulate Ras signaling pathways that function in neuronal differentiation and death	Xp22.12
DNAH10	DYNEIN, AXONEMAL, HEAVY CHAIN 10	M605884	St	Nc	0	2			Spermatogenic failure M619515 AR—reduced to absent sperm, absent sperm flagella	Dynein protein that functions in flagella, expressed in brain, testis, and trachea but not in adult heart	12q24.31
LRRK2	LEUCINE-RICH REPEAT KINASE 2	M609007	Ez	Nc	0	1			{Parkinson disease 8} M607060 AD--hyposmia, tremor, bradykinesia, rigidity, poor balance, neuronal loss and gliosis in the substantia nigra	Kinase that interacts with the parkin gene (M602544) and has homology to the Ras-related GTPase superfamily	12q12
PDE10A	PHOSPHODIESTERASE 10A	M610652	Ez	Nc	0	1			Striatal degeneration, autosomal dominant M616922+ AD--feeding difficulties, drooling, motor delays, poor balance-frequent falls, axial hypotonia, dysarthria, tremor	Involved in regulating intracellular levels of cyclic adenosine and cyclic guanosine monophosphate, variants disrupting cAMP binding to the protein	6q27
PEX6	PEROXISOME BIOGENESIS FACTOR 6	M601498	Ez	Nc	0	1			Peroxisome biogenesis disorder 4A (Zellweger) M614862+ AR--myopathic facies, respiratory difficulties, hepatomegaly, stippled epiphyses of long bones and patella, elevated long-chain fatty acids, deficient plasmalogens	Assembly factor and ATPase responsible for stability/activation of the peroxisomal cytoplasmic receptor that imports proteins with the peroxisomal targeting sequence	6p21.1
SI	SUCRASE-ISOMALTASE	M609845	Ez	GI	0	1			Sucrase-isomaltase deficiency, congenital M222900 AR--malabsorption, bowel dysmotility, renal calculi	Type II transmembrane glycoprotein with preferential expression in the intestinal brush border membrane, essential for the processing of dietary carbohydrates	3q26.1
SYN1	SYNAPSIN I	M313440	Si	Nc	0	1			Intellectual developmental disorder, X-linked-50 M300115+ XL--short stature, seizures, ID, aggression, autism	Neuronal phosphoprotein that regulates axonogenesis and synaptogenesis	Xp11.3/.2
WFS1	WOLFRAMIN ER TRANSMEMBRANE GLYCOPROTEIN	M606201	Si	Nc	0	1			Wolfram-like syndrome, autosomal dominant M614296+ AD--hearing loss, optic atrophy, glaucoma, diabetes, depression, anxiety, psychosis, autism	Transmembrane protein that is ubiquitously expressed with highest levels in brain, pancreas, heart	4p16.1
Genes qualified as secondary findings, their variants judged relevant to other disorders
BRCA1	BREAST OVARIAN CANCER 1	M113705	Si	Ca	1	1	1	1	Breast-ovarian cancer, familial, 1 M604370+ AD; {Pancreatic cancer, susceptibility to, 4} M614320; Fanconi anemia, complementation group S M617883 AR	A tumor suppressor gene that functions in DNA repair, cell cycle checkpoint control, and maintenance of genomic stability	17q21.31
BRCA2	BREAST OVARIAN CANCER 2	M600185	Si	Ca	1	1	1	1	{Breast-ovarian cancer, familial, 2} M600185+ AD (Wilms, prostate, brain tumors)	Functions directly in homologous recombination with highest expression in breast and thymus	13q13.1
PMS2	PMS1 HOMOLOG 2, MISMATCH REPAIR SYSTEM COMPONENT	M600259	Si	Ca	0	1	0	1	Colorectal cancer, hereditary nonpolyposis, type 4 M614337+ AD	Heterodimerizes with MLH1 to form the MutL alpha component of the DNA mismatch repair system	7p22.1
aThe POLG gene should be shaded with yellow (similar to a gene relevant to COVID19 severity) and blue (variant in developmental disability patients by the criteria below;
In column A, genes identical to those related to COVID19 severity (Table S5) are shaded green, those similar filled yellow; those variant in developmental disability patients shaded blue; those screened for variation as secondary findings [51] shaded grey;
Gene abbreviations, names, associated disorders, product functions, and chromosome loci are taken from Online Mendelian Inheritance in Man (OMIM--www.omim.org) as referenced by M numbers, + indicated more than one associated disorder with that gene;
associated with that gene; quotes around EDS types indicate authorial skepticism about delineation as a separate disorder;
OMIM places a ? before disorders with uncertain gene relationships and brackets {} to show association with a gene rather than status as a confirmed Mendelian disorder;
Genes are assigned tissue element (Jt, Nc, etc.) or process (Ans, Aim, etc.) symbols according to their action as deduced from associated disorders (assignments obviously oversimplified since many associated disorders involve multiple systems and/or processes)
Gene products are assigned symbols (Ez, Tf, etc.) according to general functional categories that are defined below;
Primary DNA variants are those judged to be most relevant to EDS patient findings. additional variants less so.
Findings common in EDS-dysautonomia in column H are italicized and underlined, those that occasionally occur (e. g., congenital hip dislocation) are not; listings of disorder findings in OMIM are often incomplete and may be additionally condensed here;
Associated disorders with at least 3 signs or symptoms typical of connective tissue dysplasia are shaded orange, instances where there is no associated disease shaded grey.
Some findings are grouped, usual CMT symptoms referring to high pedal arches, peripheral motor, sensory neuropathy, neuropathic pain, distal muscle weakness, muscle atrophy, poor balance-frequent falls, foot drop, steppage gait,
usual cardiomyopathy symptoms to syncope, palpitations, chest pain, respiratory difficulties, congestive heart failure; bowel dysmotility-irritable bowel syndrome to bowel irregularity, stomach pain/reflux, nausea, dysphagia; italics indicating some are typical of EDS
Finding/disorder abbreviations include CMT, Charcot-Marie-Tooth disease; DD, developmental disability; FTT, failure to thrive; MELAS, Mitochondrial Encephalopathy-Lactic Acidosis-Strokes; MERRF, Mitochondrial Encephalopathy-Ragged Red Fibers; MVP, mitral valve prolapse
Tissue element and process abbreviations include Jt. Joint; Sn, Skin; Bn, bone; Vs, cardiovascular; Clot, coagulation; Nc/Np, central/peripheral nervous system; Ns, neurosensory-pain; Nm, neuromuscular; Mu, muscle; GI, gastrointestinal; GU, genitourinary
Ans, autonomic general; Aim, autonomic-immune/inflammatory; Apor, autonomic-porphyria; Athy, autonomic-thyroid
Gene product function abbreviations include Ad, adhesion; Ez, enzyme; Ez-MtD, enzyme complex component encoded by mitochondrial DNA; Ez-MtN, mitochondrial enzyme encoded by nuclear DNA; Mc, membrane channel;
Mt, mitochondrial; Rc, receptor; St, structural protein; StR-MtD, structural RNA encoded by Mt DNA; Si, signaling; Tf, transcription factor;

## Sheet: S3Tab 104 COVID-relevant genes
Table S3. Genes relevant to COVID19 infection severity (see data descriptions beneath the table; references to articles on genes are below)
Gene symbol	Gene product	McKusick (OMIM) number	Product type	Process or element					Associated diseases	Gene product description	Locus
(JUN)7	M165160	V- JUN AVIAN SARCOMA 17 ONCOGENE HOMOLOG	Tf	Nc					No disease—positively regulates synapse strength and number, under control of nuclear factor kappa-B (see below)	Oncogenic transcription factor thought to be the transforming gene of avian sarcoma virus 17 (named from the Japanese ju-nana for that number)	1p32.1
ABO9, 10	M616093	BLOOD GROUP, ABO SYSTEM	Ez	Aim					A and B blood group antigens—maternofetal and transfusion reactions	ABO glycosyltransferase-- A and B alleles differ minimally in amino acid sequence but transfer of different carbohydrates (N-acetylgalactosamine or galactose) to H antigen to form the A or B antigens; O transfers neither due to single base mutation.	9q34.2
ACACA10	M200350	ACETYL-COA-CARBOXYLASE-ALPHA	Ez	Nc					Acetyl CoA carboxylase deficiency M613933 AR--FTT, muscle weakness, hypotonia, neurodegeneration	Encodes the alpha-form of acetyl CoA carboxylase, a biotin-dependent enzyme that catalyzes the rate-limiting reaction in the long-chain fatty acid biosynthesis pathway	17q12
ACE112	M106180	ANGIOTENSIN I-CONVERTING ENZYME 1	Ez-Dev	Vs					Renal tubular dysgenesis M267430—absent kidneys with lethal Potter syndrome (pulmonary agenesis and limb contractures)	A dipeptidyl carboxypeptidase that convers angiotensin I into angiotensin II and adosterone-stimulating peptide; produces vasoconstriction and influences blood pressure and electrolyte balance	17q23.3
ACE21, 30	M300335	ANGIOTENSIN I-CONVERTING ENZYME 2	Ez	Aim-V					No disease--COVID19 receptor in nasal mucosae, viral related but here related to renovascular disease since it is expressed in kidney	Metalloprotease highly expressed in vascular endothelium of heart and kidney	Xp22.2
ADAMTS131	M604134	A DISINTEGRIN-LIKE AND METALLOPROTEASE WITH THROMBOSPONDIN TYPE 1 MOTIF, 13	Ez	Clot					Thrombotic thrombocytopenic purpura, hereditary M274150 AR--respiratory distress, renal disease, hemolytic anemia, fever, confusion, tremor	Zinc-dependent metalloprotease that cleaves von Willebrand factor in circulating blood and thus limits blood clotting	9q34.2
AGT12	M106150	ANGIOTENSINOGEN	Si	Vs					Renal tubular dysgenesis M267430—same disease contribution as the ACE1 gene	Renin cleaves angiotensinogen to form angiotensin I in response to low blood pressure	1q42.2
AGTR11	M106165	ANGIOTENSINOGEN II RECEPTOR, TYPE I	Rc-Dev	Vs					Renal tubular dysgenesis M267430—same disease contribution as the ACE1 gene	One of two cell surface receptors for angiotensin II, the type 1 receptor mediating its cardiovascular effects.	3q24		0.107143
APOE1	M1047741	APOLIPOPROTEIN E (ε4 allele)	Ad	Nc					Alzheimer disease 2 M104310+ AD—presenile and senile dementia, Parkinsonism; Hyperlipidemia type III M617347 AD—heart disease	Recognition site for receptors that participate in clearance of remnants of very low density lipoproteins and chylomicrons	19q13.32
AR13	M313700	ANDROGEN RECEPTOR (long polyglutamine repeats)	Rc	Nm					Spinal and bulbar muscular atrophy M313200+ XLR—Facial muscle weakness, neuropathic muscle atrophy, dysphagia, sensory neuropathy	Androgen or dihydrotestosterone nuclear receptor, caspase-3 cleavage of longer polyglutamine repeats leads to neurotoxic polyglutamine aggregates	Xq12
ATP6AP114	M300197	ATPase, H+ TRANSPORTING, ACCESSORY PROTEIN 1	Si	Sn					Immunodeficiency 47 M300972 XLR-- Hearing loss, hyperopia, dilated aortic sinus, hernia, cutis aplasia, skin laxity, bacterial infections	Regulatory subunit of the vacuolar ATPase protein pump necessary for acidification of secretory vesicles, lysosomes, and other intracellular organelles, targeting the pump to particular subcellular compartments such as neuroendocrine-regulated secretory vesicles	Xq28
ATP6V1A14	M607027	ATPase, H+ TRANSPORTING, 70-KD, VI SUBUNIT A	Ez	Sn					Cutis laxa IID M617403+ AR--tall stature, angular build, aged facies, cataracts, heart defects, tortuous aortic arch, joint contractures, skin laxity with collagen changes, hypotonia, hydrocephalus, abnormal glycosylation	One of three A cytosolic subunits of the vacuolar ATPase catalytic domain, expressed in joint-tendon and skin	3q13.31
C31	M120700	COMPLEMENT COMPONENT 3	St	Aim					Complement component C3 deficiency M613779 AR--renal disease, recurrent bacterial infections, autoimmune arthritis, other findings resembling systemic lupus erythematosis	Important role in complement activation that produces opsonins that enhance phagocytosis, produce degranulation of mast cells and basophils, remove immune complexes and apoptotic cells	19p13.3
CCDC2214	M300859	COILED-COIL DOMAIN-CONTAINING PROTEIN 22	Si-Dev	Nc					Ritscher-Schinzel syndrome 2 M300963+ XLR—FTT, macrocephaly, facial changes, septal defects, scoliosis, digital anomalies, genital defects, hypotonia, ID	Interacts with copper metabolism-Murr1 (COMM) domain (e. g., M607238) and Cullin proteins (e. g., M603136) with roles in ubiquination including decrease of NFKB activity (e. g. M164011)	Xp11.23
CCL21	M158105	CHEMOKINE, CC MOTIF, LIGAND 2	Si	Aim					No disease—coronary artery disease, spina bifida (M182430), TB (M607348) susceptibility, HIV resistance (M602943)	The product also known as monocyte chemotactic protein-1, it recruits monocytes to sites of infection and injury	17q12
CCNE11	M123837	CYCLIN E1	Si-Dev	Aim					No disease--progressive alterations in breast cancer progression	Cyclin E and other components activate cyclin-dependent kinase and cell proliferation via the G to S phase transition	19q12
CCR17, 16	M601159	CHEMOKINE, CC MOTIF, RECEPTOR 1	Rc	Aim-V					No disease—similar to other G protein-coupled receptors, activator of lymphocytes and phagocytes	Receptor for chemokines that include macrophage inflammatory protein-1 alpha-beta (M182284) and interleukin 8 (M146930)	3p21.31
CCR21, 16	M601267	CHEMOKINE, CC MOTIF, RECEPTOR 2	Rc	Aim-V					{Involved in resistance/susceptibility to HIV infection}	Receptor for monocyte chemoattractant protein 1 that is produced by endothelial, smooth muscle, and macrophage cells in response to inflammation	3p21.31
CCR512	M601373	CHEMOKINE, CC MOTIF, RECEPTOR 5	Rc	Aim-V					Human immunodeficiency, hepatitis C (M609532), and West Nile (M610379) virus susceptibility	Chemokine receptor, most potent agonist being macrophage inflammatory protein-alpha (M182283)	3p21.31
CD40LG7	M300386	CD40 LIGAND	Si	Clot					Immunodeficiency with hyper-IgM type 1 M308230 XLR—gum disease, mouth ulcers, hepatitis, bowel dysmotility, thrombocytopenia, dysgammaglobulinemia, B-cell deficiency, deficient T-cell activation	Glycoprotein ligand on surface of T-cells and platelets, elevated levels with myocardial infarction	Xq26.3
CFH1	M134370	COMPLEMENT FACTOR H	Si	Ns					Basal laminar Drusen M126700 AD+--multiple drusen of Bruch membrane, retinal pigmentary lesions with calcification, progressive vision loss; complement factor H deficiency M609814+--renal disease and failure	Glycoprotein that regulates the alternative complement pathway in body fluids and cell surfaces	1q31.3
CFP15	M300383	PROPERDIN	Si	Aim-V					Properdin deficiency M312060 XLR--increased susceptibility to Neisseria infections due to properdin and alternate complement pathway deficiency	Plasma protein that binds to microbial surfaces and stabilizes the complement C3b;Bb convertase, a step in the alternative pathwat for activating complement C3	Xp11.23
CX3CR112	M601470	CHEMOKINE, CX3C MOTIF, RECEPTOR 1	Rc	Aim					{Coronary artery disease, resistance to M607339}	Receptor for one of the 45 human chemokines that occur in four families (CXC, CC, C, and CX3C), the CX3CR1 protein joining to a mucin (M158340) stalk inducing adhesion and migration of leucocytes.	3p22.21
CXCR610, 16	M605163	CHEMOKINE, CX3C MOTIF, RECEPTOR 61	Rc	Aim-V					No disease—A CXCR6 c,1469 p.Glu3Lys polymorphism was associated with HIV lethality in African-Americans	A G protein-coupled receptor that regulates interactions between dendritic and T-cells	3p22.21a
DDR11	M600408	DISCOID DOMAIN RECEPTOR FAMILY, MEMBER 1	Rc	Jt					No disease—Fibrillar collagens COL1/2/3/5 bind to the ectodomains of DDR1 and DDR2	A multidomain protein with transmembrane and tyrosine kinase receptor domains	6p21.33
DOCK29	M603122	DEDICATOR OF CYTOKINESIS	Si	Aim-V					Immunodeficiency 40 M616433 AR—invasive infections of all types, B- and T-cell deficiency, lethal without transplant	Member of the DCM (DOCK2-ced5-myoblast city/mbc) family, highly expressed in leucocytes	5q35.1
DPP71, 27	M610537	DIPEPTIDYL PEPTIDASE VII	Ez	Aim					No disease--also called quiescent cell prolyl dipeptidase--possible role in collagen modification/degradation, expressed in leucocytes and T-cells	Has the active site amino acid sequence characteristics of a serine protease	9q34.3
DPP910	M608258	DIPEPTIDYL PEPTIDASE IX	Ez	Mu					No disease—has prolyl oligopeptidase activity that could be active in collagen modification/degradation	A serine protease that is highly expressed in muscle, heart, and liver	19p13.3
ELF517	M605169	E74-LIKE ETS TRANSCRIPTION FACTOR 5	Tf	GU					No disease--expressed in placenta and in the epithelium of kidney and prostate	Member of the ETS family of transcription factors regulating cell proliferation and tumorigenesis, ETS from erythroblast transformation specific with actions on bone marrow and T-cell precursors.	11p13
F212	M176930	COAGULATION FACTOR II, PROTHROMBIN	St	Clot					Pregnancy loss, recurrent, susceptibility to, 2 M614390+ AD--Ischemic stroke, susceptibility to M601367+	A vitamin K-dependant glycoprotein activated to thrombin by factor Xa in the presence of calcium, phospholipid, and factor Va	11p11.2
FASLG7	M134638	FAS LIGAND	Rc	Aim					Autoimmune lymphoproliferative syndrome M601859 AD—hives, rashes, anemia, pancytopenia, hepatomegaly	Part of a receptor family that includes the tumor necrosis factor receptors (M191190), involved in apoptosis with deficiency causing B- and T-cell defects	1q24.3
FASN10	M600212	FATTY ACID SYNTHASE	Ez	Nc					No disease--related to appetite and feeding in that fatty acid synthase inhibitors cause anorexia and weight loss in mice	Enzyme product catalyzes the condensation of acetyl- and malonyl-CoA into long chain saturated fatty acids	17q25.3
FBRSL117 (FBRLS1)	M620123	FIBROSIN-LIKE 1	St-Dev	Sn					Skin creases, congenital symmetric circumferential cited at www.malacards.org	Thought to enhance RNA-binding activity	12q24.33
FOXP49, 10	M608924	FORKHEAD BOX P4	Tf	Vs					No disease—regulates laterality and heart development in mice	Zinc finger-containing transcription factor, expressed in mouse embryo respiratory epithelium and human cancers	6p21.1
FURIN (PCSK3)1, 26	M136950	FURIN	Ez	Vs					No disease—processes proparathormone and pro-TGF-beta to active proteins	Paired basic amino acid cleavage enzyme, proprotein convertase named for location upstream of the FES oncogene (FES Upstream Region)	15q26.1
FYCO116	M607182	FYVE AND COILED-COIL DOMAIN CONTAINING 1	Si	Ns					Cataract 16 M610019 AR--bilateral nuclear cataracts	A motor adaptor that facilitates protrudin action on neurite outgrowth	3p21.3
GOLGA1, 27	M602581	GOLGIN A3	Ad	Nc					No disease--highly expressed in brain and testis, antibodies are present in patients with systemic lupus erythematosis	No disease—a Golgi autoantigen involved in targeting proteins to the Golgi apparatus	12q24.33
ICAM17	M147840	INTERCELLULAR ADHESION MOLECULE 1	Si	Aim-V					Malaria, susceptibility to M611162+	Inducible protein of the immunoglobulin superfamily of cell adhesion molecules, receptor for human rhinoviruses	19p13.3
IFITM31	M605579	INTERFERON-INDUCED TRANSMEMBRANE PROTEIN	Ad	Aim-V					Influenza, severe, susceptibility M614680, an immune effector that reduces influenza infectivity	Modulates cell adhesion, induced by IFNA, an immune effector that reduces influenza infectivity	15q15.5
IFNA118	M147660	INTERFERON, ALPHA-1	Si	Aim-V					Interferon alpha deficiency M147660—recurrent respiratory infections, Epstein-Barr virus lymphoproliferative susceptibility	Interferon produced by B lymphocytes, locus associated with lower triglyceride levels and decreased anxiety in lupus-prone mouse models	9p21.3
IFNAR119	M107450	INTERFERON ALPHA, BETA, AND OMEGA RECEPTOR 1	Si	Aim					Immunodeficiency 106, susceptibility to viral infections M619935 AR—Hearing loss, chronic respiratory infections, anemia, seizures, ID	A membrane protein that together with IFNAR2 forms the type I alpha-beta interferon receptor that mediates inhibition of viral replication	21q22.11
IFNAR29, 19	M602376	INTERFERON ALPHA, BETA, AND OMEGA RECEPTOR 2	Si	Aim					Immunodeficiency 45 M616669+ AR—defective type I interferon signaling with encephalopathy, susceptibility to viral infections, histocytosis with engulfment of red cells	Component of the type I interferon receptor that activates (among others) the Janus kinase (JAK) pathway that phosphorylates numerous STAT (M600555+) species with regulation of immune and hematopoetic functions	21q22.11
IFNB118	M147640	INTERFERON, BETA-1	Si	Nc					No disease--essential for neuronal survival and neurite outgrowth in mice	Belongs to the type I Interferon family of cytokines, expressed in fibroblasts with antiviral and anti-inflammatory effects	9p21.3
IFNG18	M147570	INTERFERON, GAMMA	Si	Aim-V					Immunodeficiency 69 M609135 AR—Rash, fever, anemia, thrombocytosis, liver disease, susceptibility to fungal infection, triggered by BCG vaccination	Cytokine produced by natural killer (NK) cells, important for innate and acquired immunity	12q15
IFNL420	M615090	INTERFERON, LAMBA 4	Si	Aim-V					No disease—hepatitis C susceptibility	A type III interferon with antiviral action through stimulation of the JAK-STAT pathway, a pseudogene unless individuals have a frame-shift mutation that allows translation	19q13.2
IKBKG19	M300248	INHIBITOR OF NUCLEAR FACTOR KAPPA-B KINASE, REGULATORY SUBUNIT GAMMA	Si	Aim					Autoinflammatory disease, systemic M301081 XL--optic nerve inflammation, chorioretinitis, conical teeth, hepatosplenomegaly, inflammatory bowel disease. lipodystrophy, fever, anemia, intracranial hemorrhage, fever	Encodes the regulatory gamma subunit of the IKB (inhibitor of kappa lignt polypeptide gene enhancer in B-cells) kinase complex	Xq28
IL1B12	M147720	INTERLEUKIN 1-BETA	Si	Aim					Gastric cancer risk after H. pylori infection M613659+ somatic	Also called endogenous pyrogen, secreted by monocytes, mediates the host acute phase response, increases prostaglandins and CNS pain sensitivity	2q14.1
IL1RN12	M147679	INTERLEUKIN 1 RECEPTOR ANTAGONIST	Si	Bn					Osteomyelitis, sterile multifocal with periostitis and pustulosis M612852+ AR--Interstitial lung disease, osteolysis, cervical vertebral fusion, joint swelling, joint pain, hyperkeratosis, cerebral vasculitis	Antagonist expressed at high levels in patients with infectious, inflammatory, or traumatic conditions, lowered by statins and protector from osteoporosis by inhibition of interleukin-1 beta (M147720) activity	2q14.1
IL6 (IFNB2)12	M147620	INTERLEUKIN 6 (INTERFERON BETA-2)	Si	Aim					Rheumatoid arthritis, systemic juvenile susceptibility M604302+—joint swelling, joint pain; intracranial hemorrhage from vascular malformations susceptibility to M109010	Immunoregulatory cytokine that regulates inflammatory and acute phase responses	7p15.3
IRF319	M603734	INTERFERON REGULATORY FACTOR 3	Tf	Aim					Encephalopathy, acute, infection-induced (herpes-specific), susceptibility to, 7 M616532--acute infectious encephalitis, headaches, fluctuating consciousness/brain fog, seizures, nuchal rigidity	Transcription factor that activates transcription of interferon-related genes with anti-viral activity	19q13.33
IRF77, 19	M605047	INTERFERON REGULATORY FACTOR 7	Tf	Aim-V					Immunodeficiency 39 M616345--susceptibility to influenza A infection	Transcription factor regulating expression of interferon-related genes in response to viral infections	11p15.5
IRF919	M147574	INTERFERON REGULATORY FACTOR 9	Tf	Aim-V					Immunodeficiency 65, susceptibility to viral infections M618648 AR--gingivitis, stomatitis, respiratory infections, bronchiectasis, gastroenteritis, decreased immunoglobulin levels	DNA-binding component of the interferon-activated transcription factor complex that is activated when interferon-alpha binds to its cell surface receptor. The complex includes STAT1 and STAT2 transcription factors	14q12
KANSL110	M612452	KAT8 REGULATORY NSL COMPLEX, SUBUNIT 1	Si-Dev	Nc					Koolen-deVries syndrome M610443 AD—FTT, heart defects, scoliosis, flat feet, hip dislocation, dry skin, hypotonia, DD	Nuclear protein that plays modifies chromatin as part of the histone acetyltransferase complex	17q21.31
KLRC21	M602891	KILLER CELL LECTIN-LIKE RECEPTOR, SUBFAMILY C, MEMBER 2	St	Aim-V					No disease--expressed in killer T-cells, belonging to a group of genes encoding C-type lectins	No disease--the KLRC2 protein, also called NKG2C, regulates cell-surface expression of HLA-E molecules	12p13.2
LIFR7	M151443	LEUKEMIA INHIBITORY FACTOR RECEPTOR	Rc-Dev	Jt					Stuve-Wiedemann syndrome I M601559 AR--feeding difficulties, facial changes, absent corneal reflexes, dental caries, dysphagia, asthma, joint contractures, thin skin, skeletal deformations, toeing-out, hyperthermia/heat sensitivity, dysautonomia	Receptor for the leukemia inhibitory factor cytokine that regulates cell differentiation and proliferation in many tissues	5p13.1
LZTFL9, 16	M606568	LEUCINE ZIPPER TRANSCRIPT FACTOR-LIKE 1	Tf-Dev	Nc					Bardet-Biedel syndrome 17 M615994—obesity, retinal degeneration, laterality and heart defects, hypogonadism, cystic kidneys, polydactyly, ID	Putative transcription factor with leucine zipper domain, part of the Bardet-Beidl syndrome (BBS) protein complex that mediates ciliary membrane trafficking in retina, testis, and other tissues	3p21.31a
MAPK87	M601158	MITOGEN-ACTIVATED PROTEIN KINASE 8	Ez	Ans					No disease—part of the stress response to unfolded proteins inside the ER lumen	A stress-activated serine-threonine protein kinase that phosphorylates c-JUN (M165160 above)	10q11.22
MBL212	M154545	MANNOSE-BINDING LECTIN 2	St	Aim-V					Mannose-binding lectin deficiency M614372 AD--increased susceptibility to infection—10% of individuals, most asymptomatic	Secreted by the liver as part of the acute phase response and involved in innate immune defense	10q21.1
MEF2B22	M600661	MYOCYTE ENHANCER FACTOR	Tf	Mu					No disease--regulates the transition from mesodermal precursor to myoblast cells	Calcium-depedndent transcription enhancer important for myoblast development, also involved in the T-cell receptor (TCR)-induced apoptosis of thymocytes	19p13.11
MUC11, 28	M158340	MUCIN 1, CELL SURFACE ASSOCIATED	Si	GU					Tubulointerstitial kidney disease AD2 M17400 AD—hypertension, gout, renal cysts, small kidneys, renal failure	Heavily glycosylated protein that protects epithelial surfaces, binds to ICAM1 (M147840 above)	1q22
MUC41, 28	M158372	MUCIN 4, TRACHEOBRONCHIAL	Si	Aim					No disease—aberrant expression and allelic variants associated with inflammatory bowel disease	Glycoprotein expressed in trachea, bronchi, and GI tract	3q29
MUC5AC1, 28	M158373	MUCIN 5, SUBTYPES A C, TRACHEOBRONCHIAL	Si	Aim					No disease—intestinal expression down-regulated in Crohn and inflammatory bowel disease	Glycoprotein expressed in the trachea and GI tract, promotor has NFKB1 binding site (M164011, see below)	11p15.5
NAPSA21	M605631	NAPSIN A	Ez	GU					No disease--endopeptidase with high expression in kidney	Aspartic proteinase with integrin and N-linked oligosaccharide binding sites	19q13.33
NDUFAF71	M615898	NADH DEHYDROGENASE COMPLEX I ASSEMBLY FACTOR	St	Nm					No disease—important for assembly of mitochondrial complex I	Interacts with and dimethylates an arginine of subunit NDUFS2 of mitochondrial complex I, stabilizing an early form of the complex	2p22.2
NFKB17	M164011	NUCLEAR FACTOR KAPPA-B, SUBUNIT 1	Tf	Aim					Immunodeficiency, common variable 12, with autoimmunity M616576 AD—mouth ulcers, pulmonary infections, joint pain, bowel dysmotility, colitis, vasculitis, thyroiditis/hypothyroidism	Transcription factor activated by cytokines, free radicals, bacterial/viral products, increased in inflammation (autoimmune arthritis, asthma, septic shock)	4q24
NFKBIA7	M164008	NUCLEAR FACTOR KAPPA-B INHIBITOR, ALPHA	Si-Dev	Aim					Ectodermal dysplasia and immunodeficiency 2 M612132 AD—cranial changes, hypodontia, respiratory and bowel infections, decreased sweating, heat sensitivity, immunodeficiency	Inhibits the NFKB complex (M164011 above) by trapping it in the cytoplasm, part of glucocorticoid suppression of the inflammatory response	14q13.2
NLRP312	M606416	NLR FAMILY, LEUCINE-RICH, PYRIN-CONTAINING 3	Si-Dev	Aim					Muckle-Wells syndrome M191900+ AD--Sensorineural hearing loss, mouth ulcers, joint pain, muscle aches, rashes, hives, abdominal pain, fevers	Pyrin-like protein that participates in inflammasome formation, the latter increasing levels of IL6 (M147620) above	1q44
NPC114	M607623	NPC CHOLESTEROL TRANSPORTER 1	Mc	Nc					Niemann-Pick disease type C1 M257220 AR—gaze palsy, hepatosplenomegaly, dysphagia, hypotonia, dementia, neuronal loss	Regulates intracellular cholesterol trafficking, its presence preventing cholesterol accumulation in lysosomes	18q11.2
NSF21	M601633	N-ETHYLMALEIMIDE SENSITIVE FACTOR	Ez	Nc					Developmental and epileptic encephalopathy 96 M619340 AD--FTT, microcephaly, asthma-respiratory failure, hypotonia, seizures, DD, premature birth	ATPase that is part of the large complex responsible for vesicle targeting and fusion in the endocytic and secretory pathways	17q21.31
NXPE317	GeneID 91775b	NEUROEXOPHILIN AND PC-ESTERASE DOMAIN 3	Ad	Nc					No disease--highly expressed in brain	A glycoprotein that binds alpha-neurexins, presynaptic transmembrane proteins that promote adhesion between dendrites and axons	3q12.3
OAS1-310, 21, 29	M164350	2’,5’-OLIGOADENYLATE SYNTHETASE 1	Si	Aim					Immunodeficiency 100 with pulmonary alveolar proteinosis and hypoglobulinemia M618042 AD--FTT, respiratory difficulties, respiratory infections, bowel dysmotility, GI inflammation, rashes, immunodeficiency, autoinflammation	Interferon-induced oligoadenylate synthetase that produces 2-prime, 5-prime oligomers of adenosine that activate viral-degrading RNAse L (M180435)	12q24.13
PIK3C314	M602609	PHOSPHATIDYLINOSITOL 3-KINASE, CLASS 3	Ez	Nc					May be a factor in neurodegeneration with brain iron accumulation per GeneCard entry (www.genecards.org/cgi-bin/carddisp.pl?gene=PIK3C3)--dystonia, spasticity, muscle stiffness, poor balance/ataxia, confusion/brain fog	Phosphoinositol-3-kinase that in yeast diverts proteins from the secretory pathway to vacuoles	18q12.3
PNPLA325	M609567	PATATIN-LIKE PHOSPHOLIPASE DOMAIN-CONTAINING PROTEIN 3	Ez	GI					No disease—association with nonalcoholic and alcoholic liver disease	Expressed in mouse cells during transition to adiposity (parallels increase in fatty acid synthase	22q13.31
POLD47	M611525	POLYMERASE (DNA-DIRECTED), DELTA 4	Ez	Nc					No disease—regulated by the ATR kinase (M601215) that is deficient in ataxia-telangiectasia (M208900) with skin, immune, and neurologic abnormalities	One of 4 proteins in the DNA polymerase complex, modified by ubiquitin and reduced 30-fold by UV treatment	11q13.3
PPP1R15A10	M611048	PROTEIN PHOSPHATASE 1, REGULATORY SUBUNIT 15A	Ez	Aim					No disease--involved in the adaptive response to oxidative stress in Hela cells	Regulatory subunit of a protein phosphatase that mediates growth arrest and apoptosis in response to DNA damage	19q13.33
PRF11	M170280	PERFORIN 1	Mc	Nc					Lymphophagocytic lymphohistocytosis familial 2 M603553+ AR--FTT, bulging fontanel, purpuric rashes, generalized edema, hypotonia, seizures, ataxia, increased intracranial pressure, ID	Pore-forming protein in the cytolytic granules of lymphocytes and killer T-cells	10q22.1
PRKPA1	M603424	PROTEIN KINASE, DOUBLE-STRANDED RNA-DEPENDENT ACTIVATOR	Ad	Nc					Dystonia 16 M612067 AR—abnormal jaw movements, torticollis, dysphagia, neuropathic leg pain, ID	Binds to both double-stranded RNA and the double-stranded RNA-activated protein kinase, induced by interferon	2q31.2
RAB7A14	M602298	RAS-ASSOCIATED PROTEIN 7A	Si	Np					Charcot-Marie-Tooth disease type 2B—usual CMT symptoms, skin fragility-ulcers	Belongs to the RAS-associated family of small GTPases that participate in membrane fusion and are important for neuron function	3q21.3
RBM1524	M606077	RNA-BINDING MOTIF PROTEIN 15	Ad-Dev	Vs					No disease--critical role in the development of heart, spleen, and vasculature in mice	RNA-binding protein with expression in heart, muscle, thymus, and leucocytes forms methyl-6-adenosine residues in the DNA of certain genes and their RNA products	1p13.3
RPA27	M179836	REPLICATION PROTEIN A2	Si	Nc					No disease–interacts with the ATR kinase complex (M601215) mentioned above	A DNA-binding protein important for initiating the cellular response to replication stress and DNA damage	1p35.3
S100A1223	M603112	S100 CALCIUM-BINDING PROTEIN A12	Si	Sn					No disease--a calcium-binding protein expressed in fetal skin (amniocytes) and lung epithelium that leucocytes that activates proinflammatory mediators	Induces mucin expression in pulmonary epithelium, blockage of S100A12-activated pathways in mice inhibits delayed hypersensitivity and inflammatory colitis	1q21.3
SACM1L21	M606569	SUPPRESSOR OF ACTIN MUTATIONS 1-LIKE	St	Nc					No disease--expressed in brain, lung, liver, and kidney	Predicted to encode a cytoplasmic protein in the endoplasmic reticulum	3p21.31
SFTPD17	M178635	SURFACTANT, PULMONARY-ASSOCIATED PROTEIN D	Si	Aim					No disease--a lung surfactant protein that with its abundant glycines, hydroxyprolines, and hydroxylysines resembles collagen	Contributes to pulmonary immune defense by signaling phagocytosis	10q22.3
SLC6A2010, 16	M605616	SOLUTE CARRIER FAMILY 6	Mc	GU					Hyperglycinuria M138500+ AD—kidney infections/colic, oxalate stones	Transports neutral amino acids across renal and intestinal membranes, Interacts with the ACE2 COVID19 receptor (M300335, see above)	3p21.31a
STAT119	M600555	SIGNAL TRANSDUCER AND ACTIVATOR OF TRANSCRIPTION 1	Tf	Aim-V					Immunodeficiency 31B, mycobacterial and viral infections M613796 AR--increased susceptibility to mycobacterial and viral infections, impaired response to alpha-, beta-, and gamma interferon	Cytosolic protein with DNA-binding domain that is critical for signal transduction from interferons	2q32
STAT27	M600556	SIGNAL TRANSDUCER/ACTI-VATOR TRANSCRIPTION 2	Tf	Aim					Immunodeficiency 44 M616636+ AR—encephalopathy, muscle weakness, long mitochondria in muscle, susceptibility to viral infections	Part of the multiprotein transcription factor (M14757544) that is activated in the cytoplasm after surface attachment of interferon alpha (M147640, above)	12q13.3
TBK119	M604834	TANK-BINDING KINASE 1	Ez	Nc					Frontotemporal dementia M616439 AD—bulbar weakness, dysphagia, muscle weakness, muscle atrophy with fasciculations, dementia, dysarthria, mutism	A signal kinase activated during viral infection that participates in the production of type I interferons	12q14.2
TEAD31	M603170	TEA DOMAIN FAMILY MEMBER 3	Tf	Vs					No disease—transcription factor involved in the TGF-beta (M190180) and Hippo signaling pathways13	Transcription factor expressed in placenta and skeletal muscle	6p21.31
THBD1	M188040	THROMBOMODULIN	Rc	Clot					Thrombophilia due to thrombomodulin defect M614486 AD--deep vein thrombosis, myocardial infarction, pulmonary embolism, sagittal sinus thrombosis	Glycoprotein on the endothelial cell surface that forms a 1;1 complex with thrombin (protein F2)	20p11.21
TICAM119	M607601	TIR DOMAIN-CONTAINING ADAPTOR MOLECULE 1	St	Aim					Encephalopathy, acute, infection-induced (herpes-specific), susceptibility to, 6 M614850--herpes encephalitis susceptibility	An adaptor protein that induces interferon B (M147640, above) and interacts with TLR3 (below) and NFKB (M164011 above)	19p13.3
TLL125	M606742	TOLLOID-LIKE 1	Ez-Dev	Vs					Atrial septal defect 6 M613087 AD—atrial septal defect, atrial fibrillation, aneurysm of atrial septum	Metalloprotease that specifically processes procollagen C-propeptides at the physiologically relevant site	4q32.1
TLR319	M603029	TOLL-LIKE RECEPTOR 3	Rc	Aim-V					Immunodeficiency 83 M613002--pneumonitis, encephalitis, susceptible to Herpes virus (HSV-1) infections	Transmembrane receptor that recognizes double-stranded RNA and activates interferons and inflammatory cytokines like interleukin 6 (M147629 above)--part of this pathway is the mitochondrial anti-viral signaling protein MAVS (M609676)15	4q35.1
TLR412	M603030	TOLL-LIKE RECEPTOR 4	Rc	Vs					No disease—active in heart and possibly important in immunity of damage myocardium; involved in lipopolysaccharide activation	Transmembrane receptor homologous to IL1R (M147810 above) that signals throug the NFKB pathway (M164011 above)	9q33.1
TLR75, 6	M300365	TOLL-LIKE RECEPTOR 7	Rc	Aim					Immunodeficiency 74, Covid19-related M301051* XL—dyspnea, cough, respiratory difficulties, nausea, vomiting, muscle aches, fever, decreased interferon, increased ferritin and D-dimers; Systemic lupus erythematosus 17 301080 XLD—Oral ulcers, inflammatory arthritis, malar rash, myelitis, pancytopenia	Toll-like receptor that unlike others is expressed more in eosinophils than neutrophils	Xp22.2
TMEM1891, 27	M610994	TRANSMEMBRANE PROTEIN 189	Ez	Mu					No disease--product phosphoethanolamine is important for lipid synthesis and mitochondrial function	Encodes plasmanylethanolamine desaturase, an enzyme required for synthesis of plasmalogen lipids	20q13.13
TMPRSS21, 26	M602060	TRANSMEMBRANE SERINE PROTEASE 2	Ez	Aim-V					No disease—responsive to androgen and fuses with ERG (M165080) in prostate cancer; primes the SARS-CoV-2 spike protein	Multimeric protein with serine protease, LDL receptor (M606945), and transmembrane domains	21q22.3
TNFA1	M191160	TUMOR NECROSIS FACTOR (ALPHA)	Si	Nc					Migraine with or without aura, susceptibility to M157300--nausea/vomiting, migraines with pulsating quality, photophobia, symptoms worse with physical activity	A multifunctional inflammatory cytokine with effects on lipid metabolism, coagulation, and insulin resistance	6p21.33
TNFRSF13B1	M604907	TUMOR NECROSIS FACTOR RECEPTOR SUPERFAMILY, MEMBER 13B	Si	Aim					Immunodeficiency, common variable 2 M240500+ AD, AR--recurrent conjunctivitis, sinusitis, pneumonia, enteritis, meningitis, hepatosplenomegaly, bowel irregularity, recurrent bacterial infections, hypogammaglobulinemia with normal T-cells	Leucocyte protein that participates in T-cell signaling by interacting with the calcium modulator and cyclophilin ligand protein (CAML)	7p11.2
TRAF319	M601896	TNF RECEPTOR-ASSOCIATED FACTOR 3	Rc	Aim-V					{?Encephalopathy, acute, infection-induced (herpes-specific), susceptibility to, 5} M614849--neurodegeneration	Component of the Toll/interleukin-1 receptor signaling complex regulating the induction of interferons and proinflammatory cytokines	14q32.32
TYK210	M176941	TYROSINE KINASE 2	Ez	Aim-V					Immunodeficiency 35 M611521 AR--respiratory infections, skin abscesses, susceptibility to viral infections	Tyrosine kinase that associates with the IFNAR1 receptor subunit (M107450, above) and enhances interferon alpha action (M147660 above)	19p13.2
UNC93B119	M608204	TLR SIGNALING REGULATOR UNC93 HOMOLOG B1	Rc	Aim-V					Encephalopathy, acute, infection-induced (herpes-specific), susceptibility to, 1—susceptibility to encephalitis from herpes infection	Participates in the membrane trafficking of toll-like receptors such as TLR7 (M300365 above)	11q13.2
WNT321	M165330	WINGLESS-TYPE MMTV INTEGRATION SITE FAMILY, MEMBER 3	Si-Dev	Nc					Tetra-amelia syndrome 1 M273395 AR--facial anomalies, cataract, single naris, choanal atresia, cleft lip/palate, micrognathia, pulmonary vessel aplasia, gastroschisis, genital hypoplasia, renal agenesis, adrenal hypoplasia, pelvic hypoplasia, amelia, hydrocephalus	Member of the Wnt signaling family important for primary embryonic axis formation (primitive streak and mesoderm formation in the mouse)	17q21
XCR116	M600552	CHEMOKINE, C MOTIF, RECEPTOR 1	Rc	Aim					No disease--expressed in placenta, spleen, and thymus	One of several chemokines and chemokine receptors at the 3p21.31 locus, causes migration and calcium mobilization in cells with this G-protein coupled receptor (XC chemokines lack the first and third of the four cystines in CC or CXC chemokins)	3p21.31
ZNF2751	#10838b	ZINC FINGER PROTEIN 275	Tf	Ans					No disease—broadly expressed including in the adrenal gland and ovary	A zinc finger transcription factor that is highly conserved in vertebrates but of unknown function	Xq28
aThese 3p21.31 loci were conjointly associated with COVID19 severity by proximity to 3p21.31 markers;7, 8
bfrom Entrez www.ncbi.nlm.nih.gov/Web/Search/entrezfs.html; M numbers refer to entries at OMIM (www.omim.org), M+ meaning more than 1 is associated
In column D, Genes identical to those variant in EDS patients (S2 Table) are filled green in column B, those similar filled yellow
Tissue element and process abbreviations include Jt. Joint; Sn, Skin; Bn, bone; Vs, cardiovascular; Clot, coagulation; Nc/Np, central/peripheral nervous system; Ns, neurosensory-pain; Nm, neuromuscular; Mu, muscle; GI, gastrointestinal; GU, genitourinary
Ans, autonomic general; Aim, autonomic-immune/inflammatory; Apor, autonomic-porphyria; Athy, autonomic-thyroid
Gene product function abbreviations include Ad, adhesion; Ez, enzyme; Ez-MtD, enzyme complex component encoded by mitochondrial DNA; Ez-MtN, mitochondrial enzyme encoded by nuclear DNA; Mc, membrane channel;
Mt, mitochondrial; Rc, receptor; St, structural protein; StR-MtD, structural RNA encoded by Mt DNA; Si, signaling; Tf, transcription factor;
Findings common in connective tissue dysplsaia/EDS are italicized and underlined, those that occasionally occur (e. g., congenital hip dislocation) are not; listings of disorder findings in OMIM are often
incomplete and may be condensed here; ?before a disorder means questionable relationship, brackets {} association with a gene rather than alteration in a Mendelian disorder;
Usual CMT symptoms refer to high pedal arches, peripheral motor, sensory neuropathy, neuropathic pain, distal muscle weakness, muscle atrophy, poor balance-frequent falls, foot drop, steppage gait
In column J, COVID19-relevant genes associated viral infection are indicated by blue print, with neurologic disorders by green, with renal disease by purple, those with 3 or more symptoms of connective tissue dysplasia by red,
those with 3 or more connective tissue dysplasia symptoms plus similarities of molecular action by red print underlined;
DD, developmental disability; ID, intellectual disability; FTT, failure to thrive
References for COVID19 information and gene changes
1--41 in article Dieter C et al. Genetic polymorphisms associated with susceptibility to COVID-19 disease and severity: A systematic review and meta-analysis. PLoS One 17:e0270627 (2022).
2--33 in article Guo G et al. New insights of emerging SARS-CoV-2: Epidemiology, etiology, clinical features, clinical treatment, and prevention. Front Cell Dev Biol 8:410 (2020).
3--34 in article World Health Organization, https://covid19.who.int, accessed January 2023.
4--38 in article Williams FMK et al. Self-reported symptoms of COVID-19,including symptoms most predictive of SARS-CoV-2 infection, are heritable. Twin Res Hum Genet 23:316-321 (2020).
5. van der Made CI et al. Presence of genetic variants among young men with severe COVID-19. JAMA 324:663-673 (2020).
6--39 in article Asano T et al. (2021). X-linked recessive TLR7 deficiency in ~1% of men under 60 years old with life-threatening COVID-19. Science Immunol 6:eabl4348 (2021).
7--42 in article Sharma P, Pandey AK, Bhattacharyya DK. Determining crucial genes associated with COVID-19 based on COPD Findings. Comput Biol Med 128:104126 (2021).
8. Delorey TM et al. COVID-19 tissue atlases reveal SARS-CoV-2 pathology and cellular targets. Nature 595:107-113 (2021).
9. Namkoong H et al. DOCK2 is involved in the host genetics and biology of severe COVID-19. Nature 609:754-760 (2022).
10. COVID-19 Host Genetics Initiative. Mapping the human genetic architecture of COVID-19. Nature 600:472–477 (2021).
11. Chu J et al. Pharmacological inhibition of fatty acid synthesis blocks SARS-CoV-2 replication. Nat Metab 3:1466-1475 (2021).
12. Feng S. et al. Potential genes associated with COVID-19 and comorbidity. Int J Med Sci 19:402-415 (2022).
13. Baldassarri M et al Shorter androgen receptor polyQ alleles protect against life-threatening COVID19 disease in European males. EBioMedicine 65:103246 (2021).
14. Daniloski Z et al. Identification of required host factors for SARS-CoV-2 infection in human cells. Cell 184:92-105.e16 (2021).
15. Boussier J. et al. Severe COVID-19 is associated with hyperactivation of the alternative complement pathway. J Allergy Clin Immunol 149:550-556.e2 (2022).
16. Nakanishi T et al. Age-dependent impact of the major common genetic risk factor for COVID-19 on severity and mortality. J Clin Invest 131:e152386 (2021).
17. Niemi MEK, Daly MJ, Ganna A. The human genetic epidemiology of COVID-19. Nat Rev Genet 23:533-546 (2022).
18. Bastard P et al. Autoantibodies against type I IFNs in patients with life-threatening COVID-19. Science 370:eabd4585 (2020).
19. Zhang Q et al. Inborn errors of type I IFN immunity in patients with life-threatening COVID-19. Science 370:eabd4570 (2020).
20. Saponi-Cortes JMR et al. IFNL4 genetic variant can predispose to COVID-19. Sci Rep 11:21185 (2021).
21. Wu L, Zhu J, Liu D, Sun Y, Wu C. An integrative multiomics analysis identifies putative causal genes for COVID-19 severity. Genet Med 23:2076-2086 (2021).
22. Wu P, Ding L, Li X. Trans-ethnic genome-wide association study of severe COVID-19. Commun Biol 4:1034 (2021).
23. Patrick MT et al. Associations between COVID-19 and skin conditions identified through epidemiology and genomic studies. J Allergy Clin Immunol 147:857-869.e7 (2021).
24. Meng Y et al. RBM15-mediated N6-methyladenosine modification affects COVID-19 severity by regulating the expression of multitarget genes. Cell Death Dis 12:732 (2021).
25. Grimaudo S et al. PNPLA3 and TLL-1 polymorphisms as potential predictors of disease severity in patients with COVID-19. Front Cell Dev Biol 9:627914 (2021).
26. Latini A et al. COVID-19 and genetic variants of protein involved in the SARS-CoV-2 entry into the host cells. Genes 11:1010 (2020).
27. Wang F et al. Initial whole-genome sequencing and analysis of the host genetic contribution to COVID-19 severity and susceptibility. Cell Discov 6:83 (2020).
28. Biering SB et al. Genome-wide bidirectional CRISPR screens identify mucins as host factors modulating SARS-CoV-2 infection. Nat Genet 54 :1078-1089 (2022).
29--75 in article. Pairo-Castineira E et al. Genetic mechanisms of critical illness in COVID-19. Nature 591:92–98 (2021).
30--74 in article Torre-Fuentes L et al. ACE2, TMPRSS2, and furin variants and SARS-CoV-2 infection in Madrid, Spain. J Med Virol 93:863-869 (2021).
